# Supplementary material for: Diminished carbon and nitrate assimilation drive changes in diatom elemental stoichiometry independent of silicification in an iron-limited assemblage
Source: ISME Commun. 2022 Jul 9;2:57. doi: 10.1038/s43705-022-00136-1 (PMC9723790; doi:10.1038/s43705-022-00136-1)
Supplement: Supplementary file 2 — Supplemental table 5 [file 43705_2022_136_MOESM2_ESM.xlsx]

## Sheet: biogeochemical_anova_T.HSD
Table S5: Significance test (ANOVA or Tukey's HSD) results for differences in biogeochemical, relative abundance, and iron limitation measurements at 72 and 120 h. Significance is shown as follows: ns, not significant; displayed numerically *, P ≤ 0.05; **, P ≤ 0.01; ***, P ≤ 0.001; or (-), not applicable.
Comparisons between treatments within a given timepoint
		Degrees of freedom (ANOVA)	F (ANOVA)	p-value for difference within group (ANOVA)	adjusted p-value for pairwise comparison (TukeyHSD)	Significance
DIC uptake (d-1)
72 h +Fe	72 h Ctrl	2,6	6.062	0.0363	0.350251	ns
72 h +Fe	72 h +DFB	2,6	6.062	0.0363	0.0306857	*
72 h Ctrl	72 h+DFB	2,6	6.062	0.0363	0.202987	ns
120 h +Fe	120 h Ctrl	2,6	10.33	0.0114	0.545913	ns
120 h +Fe	120 h +DFB	2,6	10.33	0.0114	0.0111788	*
120 h Ctrl	120 h +DFB	2,6	10.33	0.0114	0.0392624	*
nitrate uptake (d-1)
72 h +Fe	72 h Ctrl	2,6	0.503	0.628	0.977382	ns
72 h +Fe	72 h +DFB	2,6	0.503	0.628	0.630221	ns
72 h Ctrl	72 h+DFB	2,6	0.503	0.628	0.745641	ns
120 h +Fe	120 h Ctrl	2, 5	93.58	0.000109	0.0105711	*
120 h +Fe	120 h +DFB	2, 5	93.58	0.000109	8.97e-05	***
120 h Ctrl	120 h +DFB	2, 5	93.58	0.000109	0.0005813	***
biogenic silica (bSi µmol L-1)
72 h +Fe	72 h Ctrl	2,6	0.257	0.781	0.764792	ns
72 h +Fe	72 h +DFB	2,6	0.257	0.781	0.952793	ns
72 h Ctrl	72 h+DFB	2,6	0.257	0.781	0.910248	ns
120 h +Fe	120 h Ctrl	2,6	0.169	0.849	0.93089	ns
120 h +Fe	120 h +DFB	2,6	0.169	0.849	0.975781	ns
120 h Ctrl	120 h +DFB	2,6	0.169	0.849	0.838461	ns
total paticulate carbon (TPC; µmol L-1)
72 h +Fe	72 h Ctrl	2,6	1.036	0.411	0.991993	ns
72 h +Fe	72 h +DFB	2,6	1.036	0.411	0.444017	ns
72 h Ctrl	72 h+DFB	2,6	1.036	0.411	0.504775	ns
120 h +Fe	120 h Ctrl	2,6	4.351	0.068	0.714604	ns
120 h +Fe	120 h +DFB	2,6	4.351	0.068	0.0647693	.
120 h Ctrl	120 h +DFB	2,6	4.351	0.068	0.179737	ns
total particulate nitrogen (TPN; µmol L-1)
72 h +Fe	72 h Ctrl	2,6	1.799	0.244	0.816727	ns
72 h +Fe	72 h +DFB	2,6	1.799	0.244	0.229458	ns
72 h Ctrl	72 h+DFB	2,6	1.799	0.244	0.472382	ns
120 h +Fe	120 h Ctrl	2,6	4.32	0.0688	0.789187	ns
120 h +Fe	120 h +DFB	2,6	4.32	0.0688	0.068667	.
120 h Ctrl	120 h +DFB	2,6	4.32	0.0688	0.160679	ns
Chlorophyll a (µg L-1)
72 h +Fe	72 h Ctrl	2,6	27.92	0.000913	0.0972248	ns
72 h +Fe	72 h +DFB	2,6	27.92	0.000913	0.0007899	***
72 h Ctrl	72 h+DFB	2,6	27.92	0.000913	0.0070446	**
120 h +Fe	120 h Ctrl	2,6	8.228	0.0191	0.227244	ns
120 h +Fe	120 h +DFB	2,6	8.228	0.0191	0.0157884	*
120 h Ctrl	120 h +DFB	2,6	8.228	0.0191	0.152977	ns
bSi:TPN
72 h +Fe	72 h Ctrl	2,6	4.331	0.0685	0.793395	ns
72 h +Fe	72 h +DFB	2,6	4.331	0.0685	0.0685901	ns
72 h Ctrl	72 h+DFB	2,6	4.331	0.0685	0.158899	ns
120 h +Fe	120 h Ctrl	2,6	273	1.28e-06	0.0070162	**
120 h +Fe	120 h +DFB	2,6	273	1.28e-06	1.4e-06	***
120 h Ctrl	120 h +DFB	2,6	273	1.28e-06	5.3e-06	***
bSi:TPC
72 h +Fe	72 h Ctrl	2,6	0.882	0.462	0.995375	ns
72 h +Fe	72 h +DFB	2,6	0.882	0.462	0.547441	ns
72 h Ctrl	72 h+DFB	2,6	0.882	0.462	0.498823	ns
120 h +Fe	120 h Ctrl	2,6	151.1	7.37e-06	0.0114876	**
120 h +Fe	120 h +DFB	2,6	151.1	7.37e-06	6.7e-06	***
120 h Ctrl	120 h +DFB	2,6	151.1	7.37e-06	4.13e-05	***
PC:PN	T0
72 h +Fe	72 h Ctrl	2,6	1.752	0.252	0.644793	ns
72 h +Fe	72 h +DFB	2,6	1.752	0.252	0.226605	ns
72 h Ctrl	72 h+DFB	2,6	1.752	0.252	0.634369	ns
120 h +Fe	120 h Ctrl	2,6	3.875	0.0831	0.951134	ns
120 h +Fe	120 h +DFB	2,6	3.875	0.0831	0.14128	ns
120 h Ctrl	120 h +DFB	2,6	3.875	0.0831	0.0960174	ns
Chaetoceros ISIP3
72 h +Fe	72 h Ctrl	2,6	-	-	-	-
72 h +Fe	72 h +DFB	2,6	-	-	-	-
72 h Ctrl	72 h+DFB	2,6	-	-	-	-
120 h +Fe	120 h Ctrl	2,6	29.84	0.000762	0.623711	ns
120 h +Fe	120 h +DFB	2,6	29.84	0.000762	0.0009426	**
120 h Ctrl	120 h +DFB	2,6	29.84	0.000762	0.0020443	**
Thalassiosira ISIP3
72 h +Fe	72 h Ctrl	2,6	-	-	-	-
72 h +Fe	72 h +DFB	2,6	-	-	-	-
72 h Ctrl	72 h+DFB	2,6	-	-	-	-
120 h +Fe	120 h Ctrl	2,6	20.3	0.00213	0.0063428	**
120 h +Fe	120 h +DFB	2,6	20.3	0.00213	0.0024076	**
120 h Ctrl	120 h +DFB	2,6	20.3	0.00213	0.579515	ns
Pseudo-nitzschia Iron limitation index
72 h +Fe	72 h Ctrl	2,6	-	-	-	-
72 h +Fe	72 h +DFB	2,6	-	-	-	-
72 h Ctrl	72 h+DFB	2,6	-	-	-	-
120 h +Fe	120 h Ctrl	2,6	53.71	0.000148	0.0134907	*
120 h +Fe	120 h +DFB	2,6	53.71	0.000148	0.0001203	***
120 h Ctrl	120 h +DFB	2,6	53.71	0.000148	0.0021278	**
Fv/Fm
72 h +Fe	72 h Ctrl	2,6	37.9	0.000395	0.186318	ns
72 h +Fe	72 h +DFB	2,6	37.9	0.000395	0.0003944	***
72 h Ctrl	72 h+DFB	2,6	37.9	0.000395	0.0017831	**
120 h +Fe	120 h Ctrl	2,6	368.4	5.27e-07	0.0001792	***
120 h +Fe	120 h +DFB	2,6	368.4	5.27e-07	5.7e-06	***
120 h Ctrl	120 h +DFB	2,6	368.4	5.27e-07	6e-07	***
Comparisons within a treatments between timepoints
Fv/Fm
120-DFB	T0	2,6	46.23	0.000226	0.0001944	***
72-DFB	T0	2,6	46.23	0.000226	0.0019964	**
72-DFB	120-DFB	2,6	46.23	0.000226	0.0383886	*
120-Ctrl	T0	2,6	272.3	1.29e-06	1.7e-06	***
72-Ctrl	T0	2,6	272.3	1.29e-06	3.3e-06	***
72-Ctrl	120-Ctrl	2,6	272.3	1.29e-06	0.101878	ns
120-Fe	T0	2,6	137.5	9.74e-06	1.15e-05	***
72-Fe	T0	2,6	137.5	9.74e-06	3e-05	***
72-Fe	120-Fe	2,6	137.5	9.74e-06	0.140091	ns
Chlorophyll a
120-DFB	T0	2,6	122.8	1.36e-05	2.08e-05	***
72-DFB	T0	2,6	122.8	1.36e-05	0.740984	ns
72-DFB	120-DFB	2,6	122.8	1.36e-05	2.9e-05	***
120-Ctrl	T0	2,6	14.32	0.00519	0.0071867	**
72-Ctrl	T0	2,6	14.32	0.00519	0.937734	ns
72-Ctrl	120-Ctrl	2,6	14.32	0.00519	0.0102345	*
120-Fe	T0	2,6	87.29	3.67e-05	5.49e-05	***
72-Fe	T0	2,6	87.29	3.67e-05	0.729202	ns
72-Fe	120-Fe	2,6	87.29	3.67e-05	8.13e-05	***
biogenic silica (µmol L-1)
120-DFB	T0	2, 4	54.19	0.00127	0.0045782	Not applicable
72-DFB	T0	2, 4	54.19	0.00127	0.953384	Not applicable
72-DFB	120-DFB	2, 4	54.19	0.00127	0.0014455	**
120-Ctrl	T0	2, 4	5.905	0.064	0.162219	Not applicable
72-Ctrl	T0	2, 4	5.905	0.064	0.997108	Not applicable
72-Ctrl	120-Ctrl	2, 4	5.905	0.064	0.0699955	ns
120-Fe	T0	2, 4	5.905	0.064	0.0283323	Not applicable
72-Fe	T0	2, 4	5.905	0.064	0.980403	Not applicable
72-Fe	120-Fe	2, 4	5.905	0.064	0.0099746	**
TPC:TPN
120-DFB	T0	2,6	24.83	0.00125	0.0013325	**
72-DFB	T0	2,6	24.83	0.00125	0.0044315	**
72-DFB	120-DFB	2,6	24.83	0.00125	0.406558	ns
120-Ctrl	T0	2,6	24.83	0.00125	0.0017538	**
72-Ctrl	T0	2,6	24.83	0.00125	0.0026938	**
72-Ctrl	120-Ctrl	2,6	24.83	0.00125	0.873659	ns
120-Fe	T0	2,6	47.13	0.000214	0.0004675	***
72-Fe	T0	2,6	24.83	0.00125	0.0003149	***
72-Fe	120-Fe	2,6	24.83	0.00125	0.827077	ns
TPC
120-DFB	T0	2,6	76.53	5.37e-05	8.06e-05	***
72-DFB	T0	2,6	24.83	0.00125	0.765926	ns
72-DFB	120-DFB	2,6	24.83	0.00125	0.0001179	***
120-Ctrl	T0	2,6	10.24	0.0116	0.0158792	*
72-Ctrl	T0	2,6	10.24	0.0116	0.960699	ns
72-Ctrl	120-Ctrl	2,6	10.24	0.0116	0.0215321	*
120-Fe	T0	2,6	138.1	9.62e-06	1.44e-05	***
72-Fe	T0	2,6	138.1	9.62e-06	0.680309	ns
72-Fe	120-Fe	2,6	138.1	9.62e-06	2.07e-05	***
TPN
120-DFB	T0	2,6	84.55	4.02e-05	5.72e-05	***
72-DFB	T0	2,6	84.55	4.02e-05	0.602657	ns
72-DFB	120-DFB	2,6	84.55	4.02e-05	9.56e-05	***
120-Ctrl	T0	2,6	9.256	0.0147	0.0175107	*
72-Ctrl	T0	2,6	9.256	0.0147	0.863698	ns
72-Ctrl	120-Ctrl	2,6	9.256	0.0147	0.031984	*
120-Fe	T0	2,6	88.7	3.5e-05	4.22e-05	***
72-Fe	T0	2,6	88.7	3.5e-05	0.224749	ns
72-Fe	120-Fe	2,6	88.7	3.5e-05	0.0001092	***
Pseudo-nitzschia mRNA transcript relative abundace
120 h +Fe	120 h Ctrl	2,6	0.791	0.496	0.994037	ns
120 h +Fe	120 h +DFB	2,6	0.791	0.496	0.528054	ns
120 h Ctrl	120 h +DFB	2,6	0.791	0.496	0.584793	ns
Thalassiosira mRNA transcript relative abundace
120 h +Fe	120 h Ctrl	2,6	4.252	0.0708	0.237409	ns
120 h +Fe	120 h +DFB	2,6	4.252	0.0708	0.577938	ns
120 h Ctrl	120 h +DFB	2,6	4.252	0.0708	0.0631266	ns
Chaetoceros mRNA transcript relative abundace
120 h +Fe	120 h Ctrl	2,6	0.614	0.572	0.910155	ns
120 h +Fe	120 h +DFB	2,6	0.614	0.572	0.549497	ns
120 h Ctrl	120 h +DFB	2,6	0.614	0.572	0.782493	ns
Si uptake
72 h +Fe	72 h Ctrl	2,6	0.718	0.525	0.998125	ns
72 h +Fe	72 h +DFB	2,6	0.718	0.525	0.599286	ns
72 h Ctrl	72 h+DFB	2,6	0.718	0.525	0.566947	ns
120 h +Fe	120 h Ctrl	2,6	0.567	0.595	0.597026	ns
120 h +Fe	120 h +DFB	2,6	0.567	0.595	0.720725	ns
120 h Ctrl	120 h +DFB	2,6	0.567	0.595	0.974095	ns

## Sheet: PDMPO_t.test
Table S4: T-test results for differences in confocal microscopy based measures of cell size and silica content. Significance is shown as follows: ns, not significant; displayed numerically; p < 0.1; *, P ≤ 0.05; **, P ≤ 0.01; ***, P ≤ 0.001; or (-), not applicable.
	Welch Two Sample t-test
Thalassiosira	t	df	pval	Significance
New frustule surface area ( µm2 cell-1 day-1)	2.2735	11.14	0.04375	*
bSi production (Si cell-1 day-1)	-0.26947	17.919	0.7906	ns
Silicification (µmol Si µm-2)	-1.3259	16.461	0.203	ns
Cell surface area: volume	-2.9403	10.726	0.01378	*
Total cell volume	1.4072	6.0381	0.2087	ns
Total cell surface area	1.5964	6.1616	0.1602	ns
Chaetoceros
New frustule surface area ( µm2 cell-1 day-1)	0.45569	10.782	0.6577	ns
bSi production (Si cell-1 day-1)	-0.32081	9.6644	0.7552	ns
Silicification (µmol Si µm-2)	-0.9468	11.157	0.3638	ns
Cell surface area: volume	-1.0992	6.8487	0.3088	ns
Total cell volume	0.36403	10.654	0.723	ns
Total cell surface area	0.39545	9.683	0.7011	ns

## Sheet: PDMPO_anova_T.HSD
Table S5: Significance test (ANOVA and Tukey's HSD) results for differences in confocal microscopy based measures of cell size and silica content at 72 h. Significance is shown as follows: ns, not significant; displayed numerically *, P ≤ 0.05; **, P ≤ 0.01; ***, P ≤ 0.001; or (-), not applicable.
		Degrees of freedom (ANOVA)	F (ANOVA)	p-value for within group difference (ANOVA)	adjusted p-value for pairwise comparison (TukeyHSD)	Significance
Pseudo-nitzschia (small size class)
New frustule surface area ( µm2 cell-1 day-1)
72 h +Fe	72 h Ctrl	2,26	0.046	0.955	0.971047	ns
72 h Ctrl	72 h+DFB	2,26	0.046	0.955	0.953953	ns
72 h +Fe	72 h +DFB	2,26	0.046	0.955	0.995069	ns
bSi production (Si cell-1 day-1)
72 h +Fe	72 h Ctrl	2,26	0.648	0.531	0.821364	ns
72 h Ctrl	72 h+DFB	2,26	0.648	0.531	0.500162	ns
72 h +Fe	72 h +DFB	2,26	0.648	0.531	0.785068	ns
Silicification (µmol Si µm-2)
72 h +Fe	72 h Ctrl	2,26	1.108	0.345	0.599729	ns
72 h Ctrl	72 h+DFB	2,26	1.108	0.345	0.318004	ns
72 h +Fe	72 h +DFB	2,26	1.108	0.345	0.782709	ns
Cell surface area: volume
72 h +Fe	72 h Ctrl	2,26	1.117	0.342	0.323648	ns
72 h Ctrl	72 h+DFB	2,26	1.117	0.342	0.545778	ns
72 h +Fe	72 h +DFB	2,26	1.117	0.342	0.956596	ns
Total cell volume
72 h +Fe	72 h Ctrl	2,26	1.991	0.157	0.435483	ns
72 h Ctrl	72 h+DFB	2,26	1.991	0.157	0.135187	ns
72 h +Fe	72 h +DFB	2,26	1.991	0.157	0.606618	ns
Total cell surface area
72 h +Fe	72 h Ctrl	2,26	2.047	0.149	0.420248	ns
72 h Ctrl	72 h+DFB	2,26	2.047	0.149	0.128757	ns
72 h +Fe	72 h +DFB	2,26	2.047	0.149	0.605602	ns
Pseudo-nitzschia length normalized width
72 h +Fe	72 h Ctrl	2,26	0.385	0.684	0.699543	ns
72 h Ctrl	72 h+DFB	2,26	0.385	0.684	0.983685	ns
72 h +Fe	72 h +DFB	2,26	0.385	0.684	0.811123	ns
Pseudo-nitzschia (large size class)
New frustule surface area ( µm2 cell-1 day-1)
72 h +Fe	72 h Ctrl	2, 37	3.543	0.0391	0.0710352	ns
72 h Ctrl	72 h+DFB	2, 37	3.543	0.0391	0.99373	ns
72 h +Fe	72 h +DFB	2, 37	3.543	0.0391	0.105106	ns
bSi production (Si cell-1 day-1)
72 h +Fe	72 h Ctrl	2, 37	5.754	0.00667	0.0166755	*
72 h Ctrl	72 h+DFB	2, 37	5.754	0.00667	0.991142	ns
72 h +Fe	72 h +DFB	2, 37	5.754	0.00667	0.0292568	*
Silicification (µmol Si µm-2)
72 h +Fe	72 h Ctrl	2, 37	5.196	0.0103	0.0267196	*
72 h Ctrl	72 h+DFB	2, 37	5.196	0.0103	0.999491	ns
72 h +Fe	72 h +DFB	2, 37	5.196	0.0103	0.0351787	*
Cell surface area: volume
72 h +Fe	72 h Ctrl	2, 37	1.779	0.183	0.977872	ns
72 h Ctrl	72 h+DFB	2, 37	1.779	0.183	0.323236	ns
72 h +Fe	72 h +DFB	2, 37	1.779	0.183	0.175726	ns
Total cell volume
72 h +Fe	72 h Ctrl	2, 37	0.536	0.589	0.972781	ns
72 h Ctrl	72 h+DFB	2, 37	0.536	0.589	0.752016	ns
72 h +Fe	72 h +DFB	2, 37	0.536	0.589	0.566211	ns
Total cell surface area
72 h +Fe	72 h Ctrl	2, 37	0.026	0.974	0.975014	ns
72 h Ctrl	72 h+DFB	2, 37	0.026	0.974	0.981531	ns
72 h +Fe	72 h +DFB	2, 37	0.026	0.974	0.999997	ns
Pseudo-nitzschia length normalized width
72 h +Fe	72 h Ctrl	2, 37	7.795	0.0015	0.457385	ns
72 h Ctrl	72 h+DFB	2, 37	7.795	0.0015	0.0458316	*
72 h +Fe	72 h +DFB	2, 37	7.795	0.0015	0.000984	***
bSi production (Si cell-1 day-1)
Chaetoceros	Thalassiosira	3, 99	8.061	7.38e-05	0.017645	*
Pseudo-nitzschia (large size class)	Thalassiosira	3, 99	8.061	7.38e-05	0.0064552	***
Pseudo-nitzschia (small size class)	Thalassiosira	3, 99	8.061	7.38e-05	2.52e-05	***
Pseudo-nitzschia (large size class)	Chaetoceros	3, 99	8.061	7.38e-05	0.974198	ns
Pseudo-nitzschia (small size class)	Chaetoceros	3, 99	8.061	7.38e-05	0.669688	ns
Pseudo-nitzschia (small size class)	Pseudo-nitzschia (large size class)	3, 99	8.061	7.38e-05	0.175967	ns
Silicification (µmol Si µm-2)
Chaetoceros	Thalassiosira	3, 99	15.22	3.23e-08	0.0003245	***
Pseudo-nitzschia (large size class)	Thalassiosira	3, 99	15.22	3.23e-08	0	***
Pseudo-nitzschia (small size class)	Thalassiosira	3, 99	15.22	3.23e-08	6e-07	***
Pseudo-nitzschia (large size class)	Chaetoceros	3, 99	15.22	3.23e-08	0.822327	ns
Pseudo-nitzschia (small size class)	Chaetoceros	3, 99	15.22	3.23e-08	0.91949	ns
Pseudo-nitzschia (small size class)	Pseudo-nitzschia (large size class)	3, 99	15.22	3.23e-08	0.994386	ns
