# Supplementary material for: Diminished carbon and nitrate assimilation drive changes in diatom elemental stoichiometry independent of silicification in an iron-limited assemblage
Source: ISME Commun. 2022 Jul 9;2:57. doi: 10.1038/s43705-022-00136-1 (PMC9723790; doi:10.1038/s43705-022-00136-1)
Supplement: Supplementary file 3 — Supplemental table 6 [file 43705_2022_136_MOESM3_ESM.xlsx]

## Sheet: tax_keeling
Table S6: Total annotated reads for each taxonomic classification. Triplicate values for treatments at 120 h were averaged together. Source data for Fig. 2A.
	T0	Ctrl 72h	+Fe 72h	+DFB 72h	Ctrl 120h	+Fe 120h	+DFB 120h
Diatoms	151856	2920814	2957988	2009475	17563181	29244325	15055725
Ciliates	274847	113224	110941	119366	118061	166699	99782
Dinoflagellates	560830	115151	384641	229320	194569	389157	258000
Haptophytes	96215	110347	108518	185056	249091	482894	378115
Prasinophytes	111395	368575	274957	220519	903109	1336158	659754
no rank	62626	10387	39165	22915	14488	32419	26098
Cryptophytes	60555	79366	65793	92360	95857	167465	104549
Dictyochophytes	50919	105416	30407	265413	157888	373388	216533
Chrysophytes	133221	52009	14896	10149	56474	38727	18942
Virus_diatom_RNA	5908	908	413	1342	491	1073	448
Labyrinthulids	123156	11273	99959	49161	21610	64364	52802
Choanaflagellates	156092	9654	60535	24961	9611	30786	41889
Oomycetes	19897	10981	16982	12563	68711	134443	77081
Chlorarachniophytes	26760	3572	16464	9317	14256	29005	17872
Bolidophytes	5403	9584	11329	9117	22809	47170	21651
Bacteria	13436	7255	9776	10974	12417	21828	14562
Raphidophytes	11364	4876	8742	5947	12680	22407	10748
Bicosoecids	83823	16701	8282	3659	9317	15585	7323
Chlorophycean	17071	11999	24831	18619	21576	36237	28045
Pelagophytes	3554	6554	4173	10056	8904	17632	10681
Glaucophytes	26455	2101	12537	4983	2853	6931	9067
Tubulinids	22146	1589	12104	5391	3247	7850	9371
Foraminifera	17688	1466	8374	5408	2425	6056	6169
Trebouxiophytes	9108	2098	6890	5761	3969	9059	7908
Euglenids	9984	1666	10293	3653	9618	14617	8552
Vannellids	19988	1988	6954	4081	2914	5694	5574
Xanthophytes	8910	1450	4218	1828	2121	4745	2398
Basidiomycetes	2708	2217	2697	3982	2549	4745	2612
Synurophytes	853	321	551	315	702	1307	1123
Chromera	6813	1263	3934	2414	1381	4197	2621
Amoeboa	7069	620	3390	1581	998	2411	2276
Eustigmatophytes	1522	3319	2055	2396	2394	4374	1983
Red Algae	6638	1762	5301	2195	1825	3220	2736
Rhodophytes	3112	713	2685	1453	2355	4948	4538
Porphyridiophytes	4922	1048	2901	1941	1659	3748	2439
Cyanidiophytes	2429	186	3929	4342	836	3568	4142
Dactylopodids	6892	1272	5303	2619	1495	4160	3374
Tracheophytes	1471	494	1247	920	1817	3182	1866
Pinguiophytes	1249	582	1119	924	1210	2304	1554
Heteroloboseans	5888	758	3286	1432	1419	2918	2115
Haplosporidia	135	421	412	321	1399	1831	838
Bangiophytes	905	252	1511	498	388	738	597
Ascomycetes	4608	151	2386	1051	373	1444	1854
Apicomplexa	636	138	495	841	1375	2122	3218
Archaea	399	198	231	611	168	279	199
Perkinsus	305	128	168	250	245	520	195
Virus_diatom_DNA	0	0	0	0	0	0	0

## Sheet: diatom_genus
Table S6: Total annotated reads for each diatom genus. Triplicate values for treatments at 120 h were averaged together. Source data for Fig. 2B
genus	T0	Ctrl 72h	+Fe 72h	+DFB 72h	Ctrl 120h	+Fe 120h	+DFB 120h
Pseudo-nitzschia	46568	1057984	1466620	1056194	9232252	15622456	9579007
Chaetoceros	16307	1124808	838599	362103	4519570	7383440	2969378
Thalassiosira	30388	299629	275533	267703	1730568	2684761	942084
Proboscia	2621	5048	5211	7672	25874	46285	24764
Minutocellus	3031	35160	39170	12037	203827	345103	159145
Fragilariopsis	3640	23472	26452	31021	202680	321116	267143
Skeletonema	3032	33055	37729	17957	194698	386035	77962
Leptocylindrus	3275	76806	42776	20573	188425	328266	111687
Detonula	1963	21881	14885	15001	88710	141380	42503
Ditylum	2834	20804	16172	15242	109278	172058	71517
Stephanopyxis	6737	7835	12486	7817	27764	52404	20464
Eucampia	818	17229	22303	6887	79896	196524	36942
Odontella	1247	13696	10943	9406	56019	99681	38247
Dactyliosolen	1145	39399	29982	12152	158482	243569	76791
Extubocellulus	1420	14320	7755	11076	48369	92189	57058
Thalassionema	2521	16182	12107	30528	115785	160999	93175
Asterionellopsis	1989	14359	11233	17268	71529	129902	64119
Rhizosolenia	1475	13431	11589	13352	68914	126438	58322
Coscinodiscus	740	8735	11837	8772	52205	85012	34092
Corethron	2311	4670	5522	9588	39350	53743	36091
Thalassiothrix	1365	11314	7685	20312	74954	108842	79714
Cylindrotheca	637	3485	3600	3555	14093	22274	13264
Triceratium	1019	5512	4463	3780	23397	41546	16449
Helicotheca	911	9560	6905	5972	38567	62845	21042
Tryblionella	1017	4406	4187	5834	30710	47917	31200
Amphiprora	1338	3247	2902	4752	11647	22386	12724
Cyclophora	933	2790	2423	2529	11443	21599	7394
Astrosyne	3749	3832	3196	3425	24409	36296	15044
Attheya	972	3182	2694	3382	15481	31380	14265
Nitzschia	411	2828	2810	2691	14481	25006	13496
Striatella	503	2190	1715	2486	9817	16375	8439
Cyclotella	433	3262	2513	2021	12969	21095	6822
Grammatophora	688	1992	1674	2061	7596	13091	6658
Licmophora	328	2593	2157	1922	11927	18935	7493
Synedropsis	239	2392	1815	2568	11055	18767	9404
Phaeodactylum	672	2073	1540	2844	7971	14699	7451
Craspedostauros	955	1636	1491	1449	8843	14157	6836
Stauroneis	315	2896	1624	1443	6077	12244	6045
Amphora	581	1154	1137	1956	5307	9635	4751
Entomoneis	424	1465	1375	1445	5703	8921	4645
Aulacoseira	304	502	1178	699	2539	4954	2098
