# Supplementary material for: Diminished carbon and nitrate assimilation drive changes in diatom elemental stoichiometry independent of silicification in an iron-limited assemblage
Source: ISME Commun. 2022 Jul 9;2:57. doi: 10.1038/s43705-022-00136-1 (PMC9723790; doi:10.1038/s43705-022-00136-1)
Supplement: Supplementary file 4 — Supplemental table 7 [file 43705_2022_136_MOESM4_ESM.csv]

Table S7: pplacer most-recent-common-ancestor clade assignments and maximum likelihood of placement for putative SIT contigs
contig name	clade	likelihood
exp1_k102.1004231	SIT Clade_B	0.45202383
exp1_k102.1019640	SIT Clade_C	0.620271115
exp1_k102.1045177	SIT Clade_C	0.799938319
exp1_k102.105110	SIT Clade_C	0.285031157
exp1_k102.1141459	SIT Clade_B	0.55
exp1_k102.1178329	SIT Clade_C	1
exp1_k102.1192039	SIT Clade_E	0.556275754
exp1_k102.1194901	SIT Clade_E	0.263230618
exp1_k102.119826	SIT Clade_A	0.520947255
exp1_k102.1206928	SIT Outgroup	0.335957862
exp1_k102.1241345	SIT Clade_A	0.876823359
exp1_k102.1243675	SIT Clade_E	0.667827598
exp1_k102.1258049	SIT Clade_E	0.036608382
exp1_k102.1258595	SIT Clade_E	0.262431244
exp1_k102.1298440	SIT Clade_C	0.004219166
exp1_k102.1299526	SIT Clade_E	0.671395925
exp1_k102.1306509	SIT Clade_E	0.258030029
exp1_k102.1333090	SIT Clade_C	0.941342442
exp1_k102.1350530	SIT Clade_A	0.039557701
exp1_k102.13667	SIT Outgroup	0.022189741
exp1_k102.139475	SIT Clade_E	0.250928587
exp1_k102.1404240	SIT Clade_C	0.281347422
exp1_k102.1408476	SIT Outgroup	0.580132412
exp1_k102.1414081	SIT Outgroup	0.19764366
exp1_k102.1414694	SIT Clade_E	0.194601263
exp1_k102.1417542	SIT Clade_C	0.896184858
exp1_k102.1441034	SIT Clade_C	1
exp1_k102.1448527	SIT Clade_C	0.102953778
exp1_k102.1470159	SIT Clade_E	0.647532281
exp1_k102.1470558	SIT Clade_E	0.909848235
exp1_k102.1473048	SIT Clade_E	0.210666842
exp1_k102.1478140	SIT Clade_A	0.19947852
exp1_k102.1478437	SIT Clade_E	1
exp1_k102.1480319	SIT Clade_C	0.695161183
exp1_k102.1481326	SIT Clade_C	0.007484242
exp1_k102.1489163	SIT Clade_B	0.45
exp1_k102.1490265	SIT Outgroup	0.18662964
exp1_k102.1494531	SIT Outgroup	0.389407968
exp1_k102.1497580	SIT Clade_C	1
exp1_k102.1502001	SIT Clade_C	0.13771402
exp1_k102.1503778	SIT Clade_A	0.004562729
exp1_k102.1508639	SIT Clade_A	0.112379865
exp1_k102.1509488	SIT Clade_C	0.637796321
exp1_k102.1511069	SIT Clade_A	0.497162678
exp1_k102.191894	SIT Clade_E	0.941257035
exp1_k102.195598	SIT Clade_C	0.012881531
exp1_k102.218340	SIT Clade_A	0.022724926
exp1_k102.219747	SIT Clade_E	0.354704295
exp1_k102.240044	SIT Clade_C	0.001616074
exp1_k102.240295	SIT Clade_C	1
exp1_k102.268739	SIT Clade_E	0.147228945
exp1_k102.340594	SIT Clade_E	0.019637457
exp1_k102.358572	SIT Clade_A	0.458042973
exp1_k102.445724	SIT Clade_E	0.212967272
exp1_k102.479859	SIT Clade_A	0.023802112
exp1_k102.502092	SIT Clade_E	0.209626668
exp1_k102.505064	SIT Clade_A	0.009361369
exp1_k102.515752	SIT Outgroup	0.108003822
exp1_k102.516973	SIT Clade_C	0.994788974
exp1_k102.550609	SIT Clade_E	0.881911441
exp1_k102.558260	SIT Clade_A	0.035117673
exp1_k102.584609	SIT Clade_C	0.064805282
exp1_k102.611509	SIT Clade_E	0.718172602
exp1_k102.661718	SIT Clade_A	0.648463993
exp1_k102.66438	SIT Clade_C	0.044841556
exp1_k102.666551	SIT Clade_C	1
exp1_k102.667799	SIT Outgroup	0.465666133
exp1_k102.674773	SIT Clade_A	0.599303758
exp1_k102.699157	SIT Clade_C	0.653901013
exp1_k102.706036	SIT Clade_C	1
exp1_k102.716085	SIT Clade_A	0.326762111
exp1_k102.728667	SIT Clade_C	0.098588133
exp1_k102.77662	SIT Clade_E	0.596826316
exp1_k102.803641	SIT Clade_A	0.53423948
exp1_k102.823933	SIT Clade_E	0.211739796
exp1_k102.862404	SIT Clade_E	0.365410441
exp1_k102.872039	SIT Clade_A	0.269353084
exp1_k102.898711	SIT Clade_C	0.002635832
exp1_k102.90100	SIT Clade_A	0.005943546
exp1_k102.923410	SIT Clade_A	0.196198018
exp1_k102.948046	SIT Outgroup	0.573232167
exp1_k102.957846	SIT Clade_C	0.899491239
exp1_k32.10096448	SIT Clade_C	0.344345987
exp1_k32.10448385	SIT Outgroup	0.88085372
exp1_k32.10540551	SIT Outgroup	0.203490628
exp1_k32.10893482	SIT Clade_C	0.829299359
exp1_k32.11156173	SIT Outgroup	0.071361911
exp1_k32.11160105	SIT Clade_C	0.124441986
exp1_k32.11193118	SIT Clade_A	0.995304364
exp1_k32.11243693	SIT Clade_B	0.285149518
exp1_k32.11457474	SIT Clade_A	0.111319945
exp1_k32.11633251	SIT Clade_B	0.8
exp1_k32.11679057	SIT Clade_B	0.084525199
exp1_k32.11950812	SIT Clade_B	0.614752063
exp1_k32.12055677	SIT Clade_B	0.009746371
exp1_k32.12081555	SIT Clade_C	0.342133555
exp1_k32.12711659	SIT Clade_C	0.261372837
exp1_k32.12897814	SIT Clade_B	0.449997076
exp1_k32.12905152	SIT Clade_B	0.600013388
exp1_k32.12984888	SIT Clade_C	1
exp1_k32.13033102	SIT Clade_B	0.342733501
exp1_k32.13184924	SIT Clade_B	0.125126096
exp1_k32.13190580	SIT Clade_C	0.208524186
exp1_k32.13329782	SIT Clade_D	0.946664483
exp1_k32.13401624	SIT Clade_D	0.044636998
exp1_k32.13408363	SIT Clade_C	1
exp1_k32.13410204	SIT Outgroup	0.911138467
exp1_k32.13439808	SIT Clade_E	1
exp1_k32.1437673	SIT Clade_E	0.22234605
exp1_k32.1546764	SIT Clade_D	0.070482957
exp1_k32.1554369	SIT Clade_E	0.5
exp1_k32.1569423	SIT Clade_C	0.820171919
exp1_k32.1627050	SIT Clade_E	0.039716027
exp1_k32.1731128	SIT Outgroup	0.005138406
exp1_k32.1771045	SIT Outgroup	0.093532232
exp1_k32.1942022	SIT Clade_C	0.006447372
exp1_k32.2194394	SIT Clade_B	0.986673349
exp1_k32.2366896	SIT Clade_C	0.070450528
exp1_k32.2479859	SIT Clade_C	0.942197757
exp1_k32.2864799	SIT Clade_C	0.988297014
exp1_k32.2930615	SIT Clade_C	0.171887683
exp1_k32.3208045	SIT Clade_A	0.191989042
exp1_k32.3728294	SIT Clade_B	0.392676664
exp1_k32.3740127	SIT Clade_C	0.862929242
exp1_k32.4074298	SIT Clade_C	0.183177162
exp1_k32.4102172	SIT Clade_B	0.503187993
exp1_k32.4109846	SIT Clade_C	1
exp1_k32.4409902	SIT Clade_B	0.003204252
exp1_k32.4502629	SIT Clade_A	0.163011396
exp1_k32.480377	SIT Outgroup	0.458610657
exp1_k32.4875650	SIT Clade_D	0.66680426
exp1_k32.5039217	SIT Clade_C	0.060027934
exp1_k32.5505486	SIT Clade_C	0.074967994
exp1_k32.5528425	SIT Clade_C	0.245612848
exp1_k32.5600016	SIT Clade_C	0.001164282
exp1_k32.5715423	SIT Clade_C	0.075420598
exp1_k32.6065335	SIT Clade_E	0.045902926
exp1_k32.6137922	SIT Clade_C	0.632379951
exp1_k32.6165272	SIT Clade_C	1
exp1_k32.6720633	SIT Clade_D	0.660684732
exp1_k32.7190913	SIT Outgroup	0.480034378
exp1_k32.7350813	SIT Clade_A	0.319901137
exp1_k32.7610976	SIT Clade_C	0.929057013
exp1_k32.7748113	SIT Clade_C	0.121656997
exp1_k32.800136	SIT Clade_C	0.393727962
exp1_k32.8336454	SIT Outgroup	0.119996869
exp1_k32.8381793	SIT Outgroup	0.024837952
exp1_k32.8423945	SIT Clade_B	0.35
exp1_k32.8534092	SIT Outgroup	0.496794046
exp1_k32.8820063	SIT Clade_C	0.989625018
exp1_k32.8970055	SIT Clade_D	0.100635704
exp1_k32.9065629	SIT Clade_C	0.003882054
exp1_k32.9198159	SIT Clade_E	0.095571646
exp1_k32.9297034	SIT Clade_C	0.911286101
exp1_k32.9317375	SIT Clade_E	0.028706336
exp1_k32.9394877	SIT Clade_C	0.103907469
exp1_k32.9543433	SIT Clade_B	0.458066711
exp1_k32.9551569	SIT Outgroup	0.263561014
exp1_k32.9573411	SIT Clade_C	1
exp1_k32.9585851	SIT Clade_D	0.060333055
exp1_k32.9647915	SIT Clade_E	0.998521119
exp1_k32.9820763	SIT Clade_A	0.179161335
exp1_k32.9833403	SIT Clade_A	0.434234875
exp1_k32.9868176	SIT Clade_C	1
exp1_k32.9882717	SIT Clade_C	0.503156861
exp1_k32.993131	SIT Clade_C	0.396721359
exp1_k32.9944167	SIT Clade_C	1
exp1_k32.9949907	SIT Clade_E	0.306213255
exp1_k55.1007349	SIT Clade_E	0.199038699
exp1_k55.102645	SIT Clade_C	0.545918672
exp1_k55.1175927	SIT Clade_B	0.824147169
exp1_k55.1176794	SIT Clade_A	0.497364808
exp1_k55.1207003	SIT Outgroup	1
exp1_k55.1217065	SIT Clade_E	0.857865328
exp1_k55.1217487	SIT Clade_B	0.468170459
exp1_k55.1226850	SIT Clade_B	0.663808435
exp1_k55.1230439	SIT Clade_C	0.056419553
exp1_k55.1246149	SIT Clade_B	0.102412902
exp1_k55.1261566	SIT Clade_C	0.180339794
exp1_k55.1293417	SIT Outgroup	0.346634083
exp1_k55.1295189	SIT Clade_E	0.012558276
exp1_k55.1396613	SIT Clade_C	0.026260328
exp1_k55.1463505	SIT Clade_B	0.934644922
exp1_k55.1507468	SIT Clade_D	0.372433904
exp1_k55.1508371	SIT Clade_B	0.113529771
exp1_k55.1592428	SIT Outgroup	0.73117455
exp1_k55.1704278	SIT Outgroup	0.013403887
exp1_k55.1829051	SIT Clade_E	0.060737001
exp1_k55.1992149	SIT Clade_C	0.569242356
exp1_k55.202441	SIT Clade_C	0.018189565
exp1_k55.2052748	SIT Clade_B	0.298727147
exp1_k55.208660	SIT Clade_E	0.237234551
exp1_k55.2089714	SIT Clade_E	0.55
exp1_k55.2111500	SIT Outgroup	0.274920508
exp1_k55.2245669	SIT Clade_C	0.770282643
exp1_k55.2253072	SIT Outgroup	0.012999433
exp1_k55.2305867	SIT Clade_C	0.371188593
exp1_k55.2439551	SIT Clade_A	0.507458832
exp1_k55.2456146	SIT Clade_E	0.053177227
exp1_k55.2523144	SIT Clade_E	0.89512928
exp1_k55.2558875	SIT Clade_A	0.601585575
exp1_k55.2574499	SIT Clade_C	1
exp1_k55.2626880	SIT Clade_C	0.988587791
exp1_k55.2628911	SIT Clade_B	0.373236347
exp1_k55.2648479	SIT Clade_C	0.239626371
exp1_k55.2743002	SIT Clade_E	0.074206086
exp1_k55.2754667	SIT Clade_C	1
exp1_k55.2796125	SIT Clade_D	0.54486337
exp1_k55.2822744	SIT Clade_C	0.089750516
exp1_k55.2830628	SIT Clade_C	0.908870889
exp1_k55.2843059	SIT Outgroup	0.571827836
exp1_k55.2849777	SIT Clade_E	0.52680546
exp1_k55.2874392	SIT Outgroup	0.600000365
exp1_k55.29005	SIT Clade_B	0.023259046
exp1_k55.2922076	SIT Clade_C	0.29482154
exp1_k55.2950964	SIT Clade_C	0.133388879
exp1_k55.2967588	SIT Clade_E	0.273037187
exp1_k55.3036812	SIT Clade_B	0.930264517
exp1_k55.3116350	SIT Clade_E	0.75
exp1_k55.313088	SIT Clade_C	0.605656302
exp1_k55.3179826	SIT Clade_C	0.616700263
exp1_k55.3186693	SIT Clade_C	0.390091427
exp1_k55.3473293	SIT Clade_C	0.476512472
exp1_k55.3479105	SIT Clade_E	0.630400849
exp1_k55.3593418	SIT Clade_C	1
exp1_k55.3702183	SIT Clade_B	0.579054155
exp1_k55.3762245	SIT Outgroup	1
exp1_k55.3801527	SIT Clade_B	0.151980367
exp1_k55.3806038	SIT Clade_E	0.708978785
exp1_k55.384400	SIT Clade_B	0.097498806
exp1_k55.3853297	SIT Clade_E	0.265485214
exp1_k55.393826	SIT Clade_C	1
exp1_k55.3972613	SIT Outgroup	0.206292611
exp1_k55.3990208	SIT Clade_B	0.175063006
exp1_k55.4000443	SIT Clade_E	0.993122879
exp1_k55.4028359	SIT Clade_B	0.810393471
exp1_k55.4032736	SIT Clade_A	0.60055085
exp1_k55.4226390	SIT Clade_C	0.99893944
exp1_k55.4343889	SIT Clade_D	0.880603283
exp1_k55.4376992	SIT Outgroup	0.991981452
exp1_k55.4407032	SIT Clade_C	1
exp1_k55.4460947	SIT Clade_E	0.070281118
exp1_k55.4560955	SIT Clade_C	0.5
exp1_k55.4578287	SIT Clade_C	0.220146422
exp1_k55.4597073	SIT Clade_C	1
exp1_k55.4607167	SIT Clade_C	0.81136457
exp1_k55.4632184	SIT Clade_E	0.173862962
exp1_k55.4701250	SIT Clade_C	1
exp1_k55.4885552	SIT Clade_E	0.641598115
exp1_k55.4937394	SIT Clade_C	0.186837795
exp1_k55.4986717	SIT Clade_D	0.868313182
exp1_k55.5002896	SIT Clade_C	0.940053437
exp1_k55.5013240	SIT Clade_C	0.973186648
exp1_k55.5044438	SIT Clade_C	0.460219182
exp1_k55.5069292	SIT Outgroup	0.266226021
exp1_k55.5214224	SIT Clade_C	1
exp1_k55.5219180	SIT Clade_C	0.951276561
exp1_k55.5255468	SIT Outgroup	0.966264527
exp1_k55.5276948	SIT Clade_C	0.987278592
exp1_k55.5311002	SIT Clade_E	0.234442557
exp1_k55.5396504	SIT Clade_C	0.696268822
exp1_k55.5417377	SIT Clade_A	0.031489746
exp1_k55.5428977	SIT Clade_C	1
exp1_k55.5456105	SIT Clade_C	0.310632664
exp1_k55.5588534	SIT Clade_E	0.45772901
exp1_k55.5599055	SIT Clade_B	0.8
exp1_k55.5649500	SIT Outgroup	0.257431999
exp1_k55.5712975	SIT Clade_C	1
exp1_k55.5740861	SIT Clade_E	0.299745709
exp1_k55.5762459	SIT Clade_B	0.139840634
exp1_k55.5983163	SIT Clade_C	0.403154034
exp1_k55.6041908	SIT Clade_B	0.4
exp1_k55.6063104	SIT Clade_C	1
exp1_k55.6092291	SIT Outgroup	0.513419412
exp1_k55.6181516	SIT Clade_D	0.150920346
exp1_k55.6282444	SIT Clade_E	1
exp1_k55.6295348	SIT Clade_E	0.598133883
exp1_k55.6333363	SIT Clade_C	1
exp1_k55.6373915	SIT Outgroup	0.001885813
exp1_k55.6394711	SIT Outgroup	0.708534593
exp1_k55.649917	SIT Clade_B	0.09185955
exp1_k55.6526589	SIT Clade_E	0.637484934
exp1_k55.6595170	SIT Clade_C	0.306050993
exp1_k55.6605002	SIT Outgroup	0.030505065
exp1_k55.6788471	SIT Clade_D	0.590587179
exp1_k55.6805180	SIT Clade_C	0.986989512
exp1_k55.6944856	SIT Outgroup	0.395832432
exp1_k55.7020765	SIT Clade_C	9.46E-04
exp1_k55.7029804	SIT Clade_A	0.121489854
exp1_k55.7123031	SIT Clade_C	1
exp1_k55.7143144	SIT Clade_C	0.029700852
exp1_k55.7154197	SIT Clade_D	0.348840768
exp1_k55.7171952	SIT Outgroup	0.990508247
exp1_k55.7181363	SIT Clade_E	1
exp1_k55.7239153	SIT Clade_E	0.11515409
exp1_k55.7268302	SIT Outgroup	0.545937155
exp1_k55.72959	SIT Clade_E	0.931692561
exp1_k55.7317491	SIT Clade_C	0.981671677
exp1_k55.7391519	SIT Clade_C	0.059250056
exp1_k55.7429629	SIT Outgroup	0.500506005
exp1_k55.7461154	SIT Clade_A	1
exp1_k55.7510323	SIT Clade_D	0.021518104
exp1_k55.7542147	SIT Outgroup	0.128598024
exp1_k55.7556865	SIT Clade_E	0.002611334
exp1_k55.7565118	SIT Clade_B	0.8
exp1_k55.7603312	SIT Clade_B	0.86558603
exp1_k55.7773571	SIT Clade_C	0.203361332
exp1_k55.7789111	SIT Outgroup	0.49760893
exp1_k55.7899773	SIT Clade_B	0.260989469
exp1_k55.7975427	SIT Clade_E	0.629024558
exp1_k55.8021045	SIT Clade_E	0.67788152
exp1_k55.8077181	SIT Clade_C	1
exp1_k55.8094612	SIT Clade_C	0.651085797
exp1_k55.8111832	SIT Clade_B	0.343682668
exp1_k55.815491	SIT Clade_B	0.344788817
exp1_k55.857583	SIT Clade_E	0.010263382
exp1_k55.949651	SIT Outgroup	0.128910125
exp1_k55.956321	SIT Clade_B	0.593427875
exp1_k55.972983	SIT Clade_B	0.55
exp1_k78.102363	SIT Outgroup	0.185346918
exp1_k78.1032559	SIT Clade_A	0.2623239
exp1_k78.1053680	SIT Clade_C	1
exp1_k78.105604	SIT Clade_C	0.617414614
exp1_k78.1068042	SIT Clade_C	0.322834153
exp1_k78.1077023	SIT Clade_B	0.790064851
exp1_k78.1080487	SIT Clade_A	0.385318827
exp1_k78.1091620	SIT Clade_C	0.127224246
exp1_k78.11033	SIT Clade_E	0.143279049
exp1_k78.1119381	SIT Clade_C	0.215696381
exp1_k78.113481	SIT Clade_A	0.240287096
exp1_k78.1151380	SIT Clade_D	0.177248297
exp1_k78.1163527	SIT Clade_D	0.031231952
exp1_k78.116545	SIT Clade_E	0.05269973
exp1_k78.1191713	SIT Clade_C	0.052051917
exp1_k78.1201373	SIT Clade_A	0.174162433
exp1_k78.1229896	SIT Outgroup	0.809913421
exp1_k78.1230165	SIT Clade_C	1
exp1_k78.1236764	SIT Clade_C	0.012785546
exp1_k78.1239064	SIT Clade_D	0.163816644
exp1_k78.123907	SIT Clade_E	0.547883814
exp1_k78.125454	SIT Clade_C	1
exp1_k78.1266364	SIT Clade_E	0.258652728
exp1_k78.1272145	SIT Clade_D	0.909915116
exp1_k78.1291710	SIT Clade_E	0.001801516
exp1_k78.1317397	SIT Clade_A	0.001974149
exp1_k78.1364366	SIT Outgroup	0.783385127
exp1_k78.1366284	SIT Clade_B	0.006261881
exp1_k78.1371950	SIT Clade_A	0.089552617
exp1_k78.1379840	SIT Clade_E	0.831285378
exp1_k78.1381765	SIT Clade_B	0.501577876
exp1_k78.140203	SIT Clade_E	0.071516956
exp1_k78.1460277	SIT Outgroup	0.039551803
exp1_k78.1492481	SIT Clade_B	0.003330881
exp1_k78.1492662	SIT Clade_C	0.27643858
exp1_k78.1502857	SIT Clade_C	0.933376568
exp1_k78.1507979	SIT Clade_C	0.604311348
exp1_k78.1572820	SIT Outgroup	0.326281884
exp1_k78.1580150	SIT Clade_B	0.555693844
exp1_k78.1625029	SIT Clade_D	0.256128582
exp1_k78.1651896	SIT Clade_B	1
exp1_k78.1655421	SIT Clade_C	0.15675891
exp1_k78.1673490	SIT Clade_C	1
exp1_k78.1676911	SIT Clade_E	0.951847769
exp1_k78.1683558	SIT Clade_C	0.133388879
exp1_k78.1684084	SIT Clade_E	0.241560385
exp1_k78.1696645	SIT Outgroup	0.547672436
exp1_k78.1757109	SIT Clade_C	0.984226801
exp1_k78.1782200	SIT Clade_C	0.007294285
exp1_k78.1806514	SIT Clade_C	1
exp1_k78.1814265	SIT Clade_C	1
exp1_k78.1831552	SIT Clade_C	0.006503067
exp1_k78.1832078	SIT Clade_C	0.334046006
exp1_k78.1849168	SIT Clade_C	0.436402389
exp1_k78.1858954	SIT Clade_C	0.654116667
exp1_k78.1863498	SIT Outgroup	0.491214895
exp1_k78.1867462	SIT Clade_C	1
exp1_k78.1877126	SIT Clade_C	0.996048911
exp1_k78.189378	SIT Clade_D	0.806142766
exp1_k78.190801	SIT Clade_C	0.438005303
exp1_k78.191308	SIT Clade_E	0.399999732
exp1_k78.192798	SIT Outgroup	0.481761299
exp1_k78.1928859	SIT Clade_C	0.022007663
exp1_k78.1933851	SIT Clade_A	0.001547237
exp1_k78.1950519	SIT Clade_B	0.339304684
exp1_k78.1993664	SIT Clade_C	0.14653291
exp1_k78.2015625	SIT Clade_C	0.928470574
exp1_k78.2023962	SIT Clade_C	0.082576851
exp1_k78.2025535	SIT Clade_C	0.979685197
exp1_k78.2036635	SIT Clade_E	0.379904051
exp1_k78.2053947	SIT Clade_A	0.132932493
exp1_k78.206683	SIT Clade_E	0.032713253
exp1_k78.2082389	SIT Clade_D	0.425554623
exp1_k78.2086736	SIT Clade_C	0.851670774
exp1_k78.2121667	SIT Clade_A	0.02214485
exp1_k78.2143119	SIT Clade_B	0.794669949
exp1_k78.2143202	SIT Clade_E	0.65
exp1_k78.2171754	SIT Clade_E	0.979832804
exp1_k78.2186886	SIT Clade_A	0.006645461
exp1_k78.219315	SIT Clade_C	0.944970074
exp1_k78.2234296	SIT Clade_E	0.245559582
exp1_k78.2247235	SIT Clade_B	1
exp1_k78.225358	SIT Clade_B	0.447126582
exp1_k78.2307678	SIT Outgroup	0.3
exp1_k78.2329626	SIT Outgroup	0.200827662
exp1_k78.2335871	SIT Clade_A	0.011667629
exp1_k78.2351446	SIT Clade_B	0.700000982
exp1_k78.2366062	SIT Clade_E	0.936967109
exp1_k78.2375050	SIT Outgroup	0.206151883
exp1_k78.2430641	SIT Clade_B	0.250000018
exp1_k78.2437200	SIT Clade_D	0.973206998
exp1_k78.2446136	SIT Clade_B	0.476502275
exp1_k78.2449924	SIT Clade_C	0.184819375
exp1_k78.2463139	SIT Clade_C	1
exp1_k78.2476763	SIT Clade_C	0.255620841
exp1_k78.2478422	SIT Clade_B	0.45
exp1_k78.2495275	SIT Clade_A	0.601581934
exp1_k78.2496111	SIT Clade_C	1
exp1_k78.2528548	SIT Clade_E	0.350254823
exp1_k78.2555896	SIT Clade_C	1
exp1_k78.2565278	SIT Clade_C	1
exp1_k78.2575547	SIT Clade_C	0.005850693
exp1_k78.2601721	SIT Clade_C	0.942551467
exp1_k78.2647942	SIT Clade_C	0.687193084
exp1_k78.2663597	SIT Clade_C	1
exp1_k78.2665002	SIT Clade_A	0.975121384
exp1_k78.2675939	SIT Clade_A	0.572447972
exp1_k78.2752291	SIT Clade_C	0.986409455
exp1_k78.2758779	SIT Clade_B	0.95
exp1_k78.2772666	SIT Clade_A	0.639601169
exp1_k78.2773974	SIT Outgroup	0.051731258
exp1_k78.2796611	SIT Clade_A	0.010257545
exp1_k78.2802452	SIT Clade_A	0.347914794
exp1_k78.2824652	SIT Clade_E	0.841304499
exp1_k78.2843294	SIT Outgroup	0.977714799
exp1_k78.2868634	SIT Clade_E	0.135655843
exp1_k78.2877259	SIT Clade_C	0.918471648
exp1_k78.2883954	SIT Outgroup	0.2858576
exp1_k78.2889962	SIT Clade_E	0.108200919
exp1_k78.2895841	SIT Clade_C	0.119968004
exp1_k78.2924831	SIT Clade_B	0.4
exp1_k78.2953787	SIT Clade_C	1
exp1_k78.3002729	SIT Clade_C	0.191922668
exp1_k78.300955	SIT Clade_B	0.478171728
exp1_k78.3020291	SIT Clade_B	0.358724898
exp1_k78.3030169	SIT Clade_E	0.651499001
exp1_k78.3071794	SIT Clade_B	0.087786599
exp1_k78.3075516	SIT Clade_E	0.546740182
exp1_k78.3093329	SIT Clade_E	0.367892502
exp1_k78.3095351	SIT Clade_B	0.73449474
exp1_k78.3109292	SIT Clade_A	0.516077873
exp1_k78.3121281	SIT Clade_E	0.051858398
exp1_k78.318505	SIT Clade_C	0.748077829
exp1_k78.3212907	SIT Clade_A	0.061694854
exp1_k78.3223505	SIT Clade_B	0.505904425
exp1_k78.323046	SIT Clade_C	1
exp1_k78.3246056	SIT Clade_A	0.240311785
exp1_k78.32581	SIT Clade_A	0.060867603
exp1_k78.3267383	SIT Clade_C	0.332457092
exp1_k78.3279402	SIT Outgroup	0.050272185
exp1_k78.3287923	SIT Clade_C	0.720751652
exp1_k78.3296966	SIT Clade_E	0.299999978
exp1_k78.3318516	SIT Clade_E	0.292675743
exp1_k78.3320673	SIT Clade_B	0.7
exp1_k78.334559	SIT Clade_C	1
exp1_k78.3357832	SIT Clade_E	0.44523233
exp1_k78.33730	SIT Clade_A	0.540737386
exp1_k78.3382027	SIT Clade_C	1
exp1_k78.3386995	SIT Clade_C	0.979425829
exp1_k78.3387515	SIT Clade_C	0.159834721
exp1_k78.340728	SIT Clade_B	0.407675775
exp1_k78.3492028	SIT Clade_C	0.006059044
exp1_k78.3499044	SIT Clade_A	0.001171398
exp1_k78.3508259	SIT Clade_C	0.203695031
exp1_k78.3520771	SIT Outgroup	0.03162109
exp1_k78.3541383	SIT Clade_B	0.110942762
exp1_k78.3550679	SIT Clade_E	0.258652728
exp1_k78.3588183	SIT Outgroup	0.939307218
exp1_k78.3589651	SIT Clade_C	1
exp1_k78.3594350	SIT Clade_C	0.031376789
exp1_k78.3612674	SIT Clade_C	0.994054195
exp1_k78.3630286	SIT Clade_C	0.968799354
exp1_k78.3644806	SIT Outgroup	0.15026285
exp1_k78.3653356	SIT Clade_E	0.573854286
exp1_k78.365396	SIT Clade_E	0.068399189
exp1_k78.3664320	SIT Clade_A	0.074305846
exp1_k78.369693	SIT Clade_E	1
exp1_k78.3717092	SIT Clade_C	1
exp1_k78.372162	SIT Clade_E	0.032904293
exp1_k78.3767383	SIT Clade_E	1
exp1_k78.3771723	SIT Clade_B	0.482231928
exp1_k78.3775567	SIT Clade_E	0.098334007
exp1_k78.3779640	SIT Outgroup	0.052294613
exp1_k78.3780888	SIT Outgroup	0.007045034
exp1_k78.3784317	SIT Clade_E	1
exp1_k78.3786079	SIT Clade_C	1
exp1_k78.3792507	SIT Clade_A	0.523947924
exp1_k78.379998	SIT Clade_C	0.468500842
exp1_k78.3813887	SIT Clade_C	0.948866606
exp1_k78.3815054	SIT Clade_A	0.006330311
exp1_k78.3817523	SIT Outgroup	0.672145107
exp1_k78.3826720	SIT Clade_A	0.023931901
exp1_k78.3829808	SIT Clade_E	0.169413235
exp1_k78.389910	SIT Clade_C	0.664736699
exp1_k78.407817	SIT Clade_C	0.006116553
exp1_k78.421284	SIT Clade_A	0.628645864
exp1_k78.421838	SIT Clade_E	0.753875122
exp1_k78.428867	SIT Clade_B	0.35
exp1_k78.44225	SIT Outgroup	0.600001459
exp1_k78.452693	SIT Clade_C	0.092561127
exp1_k78.476218	SIT Clade_A	0.529937334
exp1_k78.486693	SIT Clade_D	0.312904302
exp1_k78.490920	SIT Clade_E	0.66781999
exp1_k78.503512	SIT Outgroup	0.201854766
exp1_k78.512147	SIT Clade_C	0.62225216
exp1_k78.524530	SIT Clade_A	0.173410854
exp1_k78.543761	SIT Clade_A	0.246183712
exp1_k78.548059	SIT Clade_A	0.597457876
exp1_k78.549504	SIT Clade_C	0.044435013
exp1_k78.554945	SIT Clade_C	1
exp1_k78.568559	SIT Clade_C	0.095935126
exp1_k78.619427	SIT Clade_E	0.594592141
exp1_k78.629488	SIT Clade_B	0.353442681
exp1_k78.639039	SIT Clade_C	4.96E-04
exp1_k78.657789	SIT Clade_C	0.174142114
exp1_k78.677368	SIT Clade_E	0.870638385
exp1_k78.72915	SIT Outgroup	0.017386854
exp1_k78.740352	SIT Clade_A	0.040814285
exp1_k78.748421	SIT Clade_C	0.404308243
exp1_k78.769167	SIT Outgroup	0.023055973
exp1_k78.771429	SIT Clade_E	0.541670568
exp1_k78.788747	SIT Clade_C	1
exp1_k78.80331	SIT Outgroup	0.560693572
exp1_k78.859108	SIT Clade_E	0.669167726
exp1_k78.879876	SIT Clade_C	0.003387418
exp1_k78.891842	SIT Clade_C	0.284041501
exp1_k78.967901	SIT Clade_E	0.320000129
exp1_k78.968638	SIT Clade_C	0.149915603
exp1_k78.986774	SIT Clade_E	0.005175986
exp1_k78.997683	SIT Clade_C	0.607312096
exp2_k102.1004812	SIT Clade_A	0.169026501
exp2_k102.1081524	SIT Clade_C	1
exp2_k102.1088188	SIT Clade_A	0.174100972
exp2_k102.1089949	SIT Outgroup	0.843729103
exp2_k102.1097917	SIT Clade_A	0.022474533
exp2_k102.1117020	SIT Clade_A	0.596817236
exp2_k102.1124037	SIT Clade_A	0.571828984
exp2_k102.1138426	SIT Clade_E	1
exp2_k102.1143988	SIT Clade_E	1
exp2_k102.1193523	SIT Clade_C	0.861268741
exp2_k102.1224528	SIT Outgroup	0.232089459
exp2_k102.1240408	SIT Clade_A	0.15354701
exp2_k102.1243729	SIT Clade_B	0.161214602
exp2_k102.1251702	SIT Clade_C	0.595312573
exp2_k102.1265297	SIT Clade_B	0.5
exp2_k102.1268632	SIT Outgroup	0.380370086
exp2_k102.1277175	SIT Clade_E	0.733119904
exp2_k102.1295401	SIT Clade_A	0.014064556
exp2_k102.130381	SIT Clade_A	0.9599463
exp2_k102.1321058	SIT Clade_E	0.010818266
exp2_k102.1326262	SIT Clade_C	0.746446335
exp2_k102.1344450	SIT Clade_C	1
exp2_k102.1352016	SIT Clade_E	0.662810336
exp2_k102.1366838	SIT Clade_C	0.005438613
exp2_k102.1387826	SIT Clade_A	0.010795949
exp2_k102.1425744	SIT Clade_E	0.418264771
exp2_k102.1431806	SIT Outgroup	1
exp2_k102.1434988	SIT Clade_A	0.477445895
exp2_k102.1453103	SIT Clade_A	0.019415729
exp2_k102.1474169	SIT Clade_A	0.52152696
exp2_k102.1485588	SIT Clade_C	0.831275999
exp2_k102.1487143	SIT Clade_C	1
exp2_k102.1490248	SIT Outgroup	0.645582429
exp2_k102.1503304	SIT Clade_C	1
exp2_k102.1503912	SIT Clade_C	1
exp2_k102.1514056	SIT Clade_C	0.302577889
exp2_k102.1515229	SIT Clade_E	0.521707293
exp2_k102.1544086	SIT Clade_C	1
exp2_k102.159244	SIT Clade_C	0.568611039
exp2_k102.1596258	SIT Clade_C	0.471164506
exp2_k102.1598359	SIT Clade_C	1
exp2_k102.1613623	SIT Clade_C	0.344805041
exp2_k102.1615737	SIT Outgroup	0.150862807
exp2_k102.1646997	SIT Clade_C	1
exp2_k102.1675216	SIT Clade_C	0.542792508
exp2_k102.1691245	SIT Clade_C	0.336640602
exp2_k102.1701033	SIT Clade_E	0.013299129
exp2_k102.1732873	SIT Clade_C	0.991788108
exp2_k102.1739964	SIT Outgroup	0.468003065
exp2_k102.1750241	SIT Clade_B	0.5
exp2_k102.1837461	SIT Clade_B	0.45
exp2_k102.1854775	SIT Clade_C	0.998891695
exp2_k102.1881546	SIT Clade_C	0.950410716
exp2_k102.1882280	SIT Clade_A	0.032003391
exp2_k102.189614	SIT Clade_A	0.295527825
exp2_k102.1898600	SIT Outgroup	0.383111066
exp2_k102.1898897	SIT Clade_B	0.639903444
exp2_k102.1912714	SIT Clade_C	0.997990845
exp2_k102.1921636	SIT Clade_E	0.608557387
exp2_k102.1923707	SIT Outgroup	0.586493173
exp2_k102.1928366	SIT Outgroup	0.237597917
exp2_k102.1935389	SIT Clade_C	1
exp2_k102.1935702	SIT Clade_A	0.00608843
exp2_k102.1942505	SIT Clade_B	0.439452461
exp2_k102.1943887	SIT Clade_A	0.012109441
exp2_k102.1948645	SIT Clade_C	1
exp2_k102.1957612	SIT Clade_C	0.9896535
exp2_k102.1957796	SIT Clade_B	0.307389857
exp2_k102.1959030	SIT Clade_B	0.7909951
exp2_k102.1964343	SIT Clade_C	0.996405611
exp2_k102.1964983	SIT Outgroup	0.557952474
exp2_k102.1965260	SIT Clade_C	0.986543291
exp2_k102.1965619	SIT Clade_C	0.995960962
exp2_k102.1966069	SIT Clade_C	1
exp2_k102.1966600	SIT Clade_C	1
exp2_k102.1966635	SIT Outgroup	0.073561808
exp2_k102.1967447	SIT Clade_C	1
exp2_k102.1967783	SIT Clade_B	2.178469975
exp2_k102.1968264	SIT Clade_C	1
exp2_k102.232794	SIT Clade_C	0.480391031
exp2_k102.255775	SIT Clade_C	0.986240788
exp2_k102.286206	SIT Clade_E	1
exp2_k102.315521	SIT Clade_C	1
exp2_k102.330593	SIT Clade_C	1
exp2_k102.340816	SIT Clade_E	1
exp2_k102.375271	SIT Clade_C	0.621199038
exp2_k102.38911	SIT Clade_D	0.047555434
exp2_k102.393847	SIT Clade_A	0.174100972
exp2_k102.39573	SIT Clade_C	1
exp2_k102.397860	SIT Outgroup	0.217333955
exp2_k102.414253	SIT Clade_A	0.004652743
exp2_k102.416217	SIT Clade_E	0.596986227
exp2_k102.465287	SIT Clade_C	0.692685768
exp2_k102.486265	SIT Outgroup	0.306766395
exp2_k102.498083	SIT Clade_C	0.081470416
exp2_k102.500842	SIT Clade_C	0.996353272
exp2_k102.529900	SIT Clade_E	0.45
exp2_k102.533140	SIT Clade_E	0.780709703
exp2_k102.560350	SIT Clade_C	0.019012069
exp2_k102.585256	SIT Clade_A	0.330308479
exp2_k102.592233	SIT Clade_A	0.125297621
exp2_k102.613517	SIT Clade_C	0.006437618
exp2_k102.627878	SIT Clade_E	0.39503116
exp2_k102.629317	SIT Clade_A	0.609845344
exp2_k102.644271	SIT Outgroup	1
exp2_k102.666899	SIT Clade_C	1
exp2_k102.676264	SIT Clade_B	0.449999998
exp2_k102.684193	SIT Clade_C	0.282930492
exp2_k102.692478	SIT Outgroup	0.987007081
exp2_k102.694040	SIT Clade_C	0.611669845
exp2_k102.697189	SIT Clade_E	1
exp2_k102.698966	SIT Clade_A	0.652240159
exp2_k102.705201	SIT Clade_A	1
exp2_k102.708063	SIT Clade_C	1
exp2_k102.716942	SIT Clade_E	0.007531186
exp2_k102.754823	SIT Clade_A	0.492493895
exp2_k102.773723	SIT Outgroup	0.303108606
exp2_k102.809311	SIT Clade_C	0.357737263
exp2_k102.830015	SIT Outgroup	5.39E-04
exp2_k102.83721	SIT Clade_A	0.003951189
exp2_k102.839463	SIT Clade_C	1
exp2_k102.844528	SIT Clade_A	0.387667811
exp2_k102.866808	SIT Clade_C	0.884151456
exp2_k102.879037	SIT Clade_C	0.083437085
exp2_k102.901135	SIT Clade_B	0.3
exp2_k102.905978	SIT Outgroup	0.215861851
exp2_k102.954323	SIT Clade_C	0.956288289
exp2_k102.998285	SIT Clade_A	0.477014429
exp2_k32.10088763	SIT Clade_C	0.278294621
exp2_k32.10133027	SIT Clade_B	0.35
exp2_k32.10329638	SIT Clade_A	0.100172158
exp2_k32.103914	SIT Clade_C	0.017175208
exp2_k32.10485400	SIT Outgroup	0.803142928
exp2_k32.10619354	SIT Clade_C	0.78889385
exp2_k32.10620255	SIT Outgroup	0.732328362
exp2_k32.10683658	SIT Clade_C	0.0212717
exp2_k32.1070357	SIT Clade_C	0.175782553
exp2_k32.10938274	SIT Outgroup	0.394176068
exp2_k32.10973653	SIT Clade_C	0.690691551
exp2_k32.11068418	SIT Clade_D	0.87529859
exp2_k32.11112817	SIT Clade_B	0.7
exp2_k32.11236508	SIT Outgroup	0.848955877
exp2_k32.11341293	SIT Clade_E	0.716095696
exp2_k32.11342907	SIT Clade_D	1
exp2_k32.11383374	SIT Clade_C	0.005753814
exp2_k32.11450505	SIT Clade_C	1
exp2_k32.11484735	SIT Clade_C	1
exp2_k32.11622105	SIT Outgroup	0.082456196
exp2_k32.11831256	SIT Clade_C	0.07538607
exp2_k32.1238865	SIT Clade_B	0.041879874
exp2_k32.12405065	SIT Clade_A	0.009550087
exp2_k32.12621387	SIT Clade_B	1
exp2_k32.12646506	SIT Clade_E	0.001843251
exp2_k32.1264846	SIT Clade_E	0.017054628
exp2_k32.12711546	SIT Outgroup	0.695680525
exp2_k32.12835676	SIT Clade_C	0.995702532
exp2_k32.12899806	SIT Clade_C	1
exp2_k32.13103821	SIT Clade_A	0.522076009
exp2_k32.13108159	SIT Clade_A	0.233100484
exp2_k32.1313020	SIT Clade_E	1
exp2_k32.13301627	SIT Clade_C	1
exp2_k32.13492692	SIT Clade_B	0.264322322
exp2_k32.1359113	SIT Outgroup	0.280117603
exp2_k32.13607409	SIT Clade_C	0.96938201
exp2_k32.13703802	SIT Clade_A	0.420749789
exp2_k32.13797395	SIT Outgroup	0.528016163
exp2_k32.13905170	SIT Outgroup	0.181783756
exp2_k32.14042753	SIT Clade_E	0.157012466
exp2_k32.14111461	SIT Clade_E	0.478516053
exp2_k32.14112776	SIT Clade_A	0.32515645
exp2_k32.14486901	SIT Clade_E	0.55
exp2_k32.14590705	SIT Clade_B	0.362735867
exp2_k32.14708172	SIT Outgroup	1
exp2_k32.14777917	SIT Clade_C	0.239025715
exp2_k32.14961425	SIT Clade_E	0.55
exp2_k32.14987164	SIT Outgroup	1
exp2_k32.15048630	SIT Clade_C	0.049626615
exp2_k32.15092190	SIT Outgroup	0.473568523
exp2_k32.15247003	SIT Clade_B	1
exp2_k32.15704207	SIT Clade_A	0.125095506
exp2_k32.15941219	SIT Clade_C	0.001004821
exp2_k32.1608305	SIT Clade_B	1
exp2_k32.16234549	SIT Clade_C	0.997539861
exp2_k32.16241971	SIT Outgroup	0.424928749
exp2_k32.16242391	SIT Outgroup	0.027053315
exp2_k32.16252430	SIT Outgroup	0.3155725
exp2_k32.16471886	SIT Clade_C	0.373000335
exp2_k32.16510734	SIT Clade_E	0.025766845
exp2_k32.16524011	SIT Clade_A	0.086635368
exp2_k32.16545169	SIT Clade_B	0.85
exp2_k32.16721568	SIT Clade_C	0.512835005
exp2_k32.16722890	SIT Clade_B	0.579054155
exp2_k32.1679018	SIT Clade_C	0.981237813
exp2_k32.16814636	SIT Clade_C	0.302897972
exp2_k32.16889520	SIT Clade_C	0.016023705
exp2_k32.16893167	SIT Clade_C	0.098616963
exp2_k32.16898966	SIT Outgroup	0.422048472
exp2_k32.16909511	SIT Clade_B	0.495576296
exp2_k32.16914224	SIT Clade_C	1
exp2_k32.16962372	SIT Clade_C	1
exp2_k32.16967131	SIT Outgroup	0.992685779
exp2_k32.16982614	SIT Outgroup	0.610943322
exp2_k32.1769377	SIT Outgroup	0.175162586
exp2_k32.2140630	SIT Clade_E	0.609591601
exp2_k32.216615	SIT Clade_B	0.770382585
exp2_k32.2399311	SIT Clade_B	0.501893791
exp2_k32.2476917	SIT Clade_A	0.131740568
exp2_k32.2508267	SIT Clade_A	0.307840971
exp2_k32.2806470	SIT Clade_B	0.004401999
exp2_k32.292668	SIT Clade_E	0.616301573
exp2_k32.3107559	SIT Clade_C	0.275158897
exp2_k32.3139081	SIT Clade_C	0.62869734
exp2_k32.3197604	SIT Clade_D	0.103191826
exp2_k32.3258294	SIT Outgroup	0.2806369
exp2_k32.3282773	SIT Clade_A	0.439913971
exp2_k32.3572184	SIT Clade_B	0.835527029
exp2_k32.360833	SIT Clade_D	0.066855614
exp2_k32.3748318	SIT Clade_C	0.710335769
exp2_k32.3787722	SIT Clade_C	0.045316009
exp2_k32.404725	SIT Clade_B	0.510460855
exp2_k32.4149241	SIT Outgroup	0.472401432
exp2_k32.4223385	SIT Clade_E	0.102631364
exp2_k32.4231629	SIT Clade_C	0.016523948
exp2_k32.4904026	SIT Clade_A	0.337124578
exp2_k32.5103421	SIT Clade_A	0.152620794
exp2_k32.5227104	SIT Clade_B	0.499593544
exp2_k32.5339788	SIT Clade_A	0.019325129
exp2_k32.5657333	SIT Clade_C	0.773136175
exp2_k32.585971	SIT Clade_A	0.601970695
exp2_k32.5892926	SIT Clade_A	0.135743542
exp2_k32.5925008	SIT Clade_C	1
exp2_k32.5961035	SIT Clade_C	0.465717481
exp2_k32.6092399	SIT Clade_C	0.99355374
exp2_k32.6104322	SIT Outgroup	0.115656534
exp2_k32.6107619	SIT Clade_C	0.642380058
exp2_k32.6220717	SIT Clade_C	0.982837519
exp2_k32.6312552	SIT Clade_C	1
exp2_k32.6504366	SIT Clade_B	0.978156937
exp2_k32.6657982	SIT Clade_C	0.046183299
exp2_k32.7196482	SIT Outgroup	0.994160858
exp2_k32.737933	SIT Clade_C	1
exp2_k32.739007	SIT Outgroup	0.010977529
exp2_k32.7403412	SIT Clade_A	0.044894439
exp2_k32.7530360	SIT Clade_B	0.895462289
exp2_k32.7645542	SIT Outgroup	0.518457034
exp2_k32.7988735	SIT Outgroup	0.151004305
exp2_k32.8002940	SIT Clade_E	0.403047732
exp2_k32.8053511	SIT Outgroup	0.248569579
exp2_k32.8166918	SIT Outgroup	0.785476112
exp2_k32.8177854	SIT Outgroup	0.385182417
exp2_k32.8508303	SIT Clade_C	0.79098922
exp2_k32.8716163	SIT Outgroup	0.20131265
exp2_k32.8958564	SIT Clade_A	0.865058598
exp2_k32.9000396	SIT Clade_E	0.766199142
exp2_k32.9102277	SIT Clade_C	0.270142269
exp2_k32.9153739	SIT Clade_A	0.190008317
exp2_k32.9372390	SIT Outgroup	0.368560825
exp2_k32.9662765	SIT Clade_B	1
exp2_k55.1079324	SIT Clade_C	0.214661857
exp2_k55.1114492	SIT Clade_C	0.005703447
exp2_k55.1128935	SIT Clade_C	1
exp2_k55.1164343	SIT Clade_A	0.044364448
exp2_k55.1277480	SIT Clade_A	0.088986209
exp2_k55.131195	SIT Clade_B	0.484418356
exp2_k55.1345394	SIT Clade_A	0.362080455
exp2_k55.1419024	SIT Clade_E	0.112555628
exp2_k55.1422928	SIT Clade_C	1
exp2_k55.1467183	SIT Clade_B	1
exp2_k55.1469101	SIT Clade_C	0.22583252
exp2_k55.1492949	SIT Clade_C	0.008933202
exp2_k55.1550631	SIT Outgroup	1
exp2_k55.1621645	SIT Clade_A	0.2486633
exp2_k55.1670037	SIT Clade_C	0.007904694
exp2_k55.1685724	SIT Clade_E	0.896666848
exp2_k55.1706395	SIT Clade_C	0.403154034
exp2_k55.1722707	SIT Clade_C	0.140964229
exp2_k55.1786175	SIT Clade_B	0.077096078
exp2_k55.1831975	SIT Clade_C	0.050445804
exp2_k55.1840336	SIT Clade_A	0.42685136
exp2_k55.1888130	SIT Clade_C	0.378875374
exp2_k55.18932	SIT Clade_C	0.333680798
exp2_k55.1908329	SIT Clade_C	0.990698308
exp2_k55.1944517	SIT Clade_C	1
exp2_k55.1954288	SIT Clade_A	0.132722362
exp2_k55.1990084	SIT Clade_A	0.45075846
exp2_k55.2013623	SIT Outgroup	0.07313433
exp2_k55.2051840	SIT Clade_C	0.143266612
exp2_k55.2082931	SIT Clade_A	0.26695889
exp2_k55.2124658	SIT Clade_C	0.984872162
exp2_k55.2164112	SIT Clade_C	0.537464257
exp2_k55.21961	SIT Clade_C	1
exp2_k55.2371457	SIT Clade_C	0.333329878
exp2_k55.2386669	SIT Outgroup	0.085755514
exp2_k55.2428724	SIT Clade_C	1
exp2_k55.244574	SIT Clade_A	0.555879901
exp2_k55.250532	SIT Outgroup	0.998129303
exp2_k55.2565329	SIT Outgroup	0.49164241
exp2_k55.2569158	SIT Clade_C	0.367369768
exp2_k55.2569659	SIT Clade_C	1
exp2_k55.2599101	SIT Clade_B	1
exp2_k55.2600355	SIT Clade_C	1
exp2_k55.2640947	SIT Clade_A	0.411270261
exp2_k55.2664645	SIT Outgroup	0.175429465
exp2_k55.2713386	SIT Clade_A	0.126819012
exp2_k55.2844015	SIT Clade_A	0.594499769
exp2_k55.2850549	SIT Clade_A	0.879042195
exp2_k55.2859331	SIT Clade_A	0.566205705
exp2_k55.2891478	SIT Clade_E	0.55
exp2_k55.3006649	SIT Clade_B	0.349998955
exp2_k55.3013607	SIT Clade_A	0.867271393
exp2_k55.3019290	SIT Clade_E	0.289323287
exp2_k55.3133202	SIT Clade_D	0.353648509
exp2_k55.3185677	SIT Clade_C	0.506856431
exp2_k55.3221487	SIT Clade_B	0.326537126
exp2_k55.3288748	SIT Clade_E	0.612449368
exp2_k55.3328871	SIT Outgroup	1
exp2_k55.333445	SIT Clade_C	1
exp2_k55.3336969	SIT Outgroup	0.463477915
exp2_k55.3381056	SIT Outgroup	0.280854383
exp2_k55.3401724	SIT Clade_A	0.202061554
exp2_k55.3406036	SIT Outgroup	0.023668198
exp2_k55.3479118	SIT Clade_C	0.037451193
exp2_k55.349102	SIT Clade_C	0.459816678
exp2_k55.3518188	SIT Clade_C	0.025893418
exp2_k55.3606403	SIT Clade_E	0.129271922
exp2_k55.3619857	SIT Clade_C	0.013757507
exp2_k55.3682135	SIT Clade_C	0.883871566
exp2_k55.3769538	SIT Clade_C	0.033827054
exp2_k55.383989	SIT Outgroup	0.852361532
exp2_k55.3921347	SIT Clade_B	0.828390331
exp2_k55.394395	SIT Clade_C	0.15344111
exp2_k55.3978195	SIT Clade_C	0.03382268
exp2_k55.4035970	SIT Outgroup	0.368434974
exp2_k55.4043296	SIT Clade_A	0.439690567
exp2_k55.4064124	SIT Outgroup	0.127901441
exp2_k55.4186964	SIT Clade_E	0.104375669
exp2_k55.4202206	SIT Clade_A	0.382036368
exp2_k55.4204718	SIT Outgroup	0.019174243
exp2_k55.4218161	SIT Outgroup	0.35
exp2_k55.4218753	SIT Clade_D	0.137927665
exp2_k55.4231117	SIT Clade_C	0.105055407
exp2_k55.423703	SIT Clade_C	0.345497119
exp2_k55.4260503	SIT Clade_A	0.225740657
exp2_k55.4273921	SIT Outgroup	0.555903747
exp2_k55.4309964	SIT Clade_B	0.170846028
exp2_k55.440977	SIT Clade_B	0.476207044
exp2_k55.4453213	SIT Clade_C	0.342865394
exp2_k55.4470925	SIT Clade_C	0.983021272
exp2_k55.4571902	SIT Clade_A	0.39726958
exp2_k55.4646513	SIT Outgroup	0.976985892
exp2_k55.467249	SIT Clade_C	0.696429053
exp2_k55.4752390	SIT Clade_B	0.168665561
exp2_k55.4765579	SIT Clade_E	0.969640181
exp2_k55.482822	SIT Clade_C	0.227705444
exp2_k55.4843888	SIT Clade_C	1
exp2_k55.4852041	SIT Clade_C	0.194799321
exp2_k55.4896611	SIT Clade_A	0.288448176
exp2_k55.4950763	SIT Clade_C	1
exp2_k55.497774	SIT Clade_A	0.127838029
exp2_k55.5057565	SIT Clade_B	0.860262832
exp2_k55.5067895	SIT Clade_E	0.4
exp2_k55.5077511	SIT Clade_A	0.341236029
exp2_k55.5090433	SIT Clade_C	0.332231099
exp2_k55.5125353	SIT Outgroup	0.033467242
exp2_k55.515996	SIT Clade_C	0.506124421
exp2_k55.5220144	SIT Outgroup	0.036278901
exp2_k55.5234499	SIT Clade_A	0.006151064
exp2_k55.5256968	SIT Outgroup	0.272575388
exp2_k55.5281640	SIT Clade_A	0.336337879
exp2_k55.5309829	SIT Clade_C	0.038818235
exp2_k55.5368426	SIT Clade_C	0.212148673
exp2_k55.5373982	SIT Clade_B	0.941302181
exp2_k55.5411087	SIT Outgroup	0.080618081
exp2_k55.5578370	SIT Clade_B	0.75
exp2_k55.563026	SIT Clade_D	1
exp2_k55.5767031	SIT Clade_C	0.208265243
exp2_k55.5814007	SIT Clade_A	0.007065599
exp2_k55.5850570	SIT Clade_E	0.55
exp2_k55.5876082	SIT Clade_E	0.998483112
exp2_k55.5884344	SIT Outgroup	1
exp2_k55.5942550	SIT Clade_C	0.391758649
exp2_k55.6007353	SIT Clade_A	0.045361233
exp2_k55.604165	SIT Clade_E	0.45
exp2_k55.6072669	SIT Clade_E	0.299820844
exp2_k55.6144839	SIT Clade_C	0.906689149
exp2_k55.6170800	SIT Clade_A	0.014799123
exp2_k55.6186225	SIT Outgroup	0.552437904
exp2_k55.6241988	SIT Clade_A	0.509820445
exp2_k55.6252967	SIT Clade_B	0.519431462
exp2_k55.6326882	SIT Outgroup	0.073977726
exp2_k55.6451508	SIT Outgroup	0.020772687
exp2_k55.6466758	SIT Clade_D	0.517935764
exp2_k55.6497551	SIT Clade_D	0.269291311
exp2_k55.6595985	SIT Outgroup	0.572818645
exp2_k55.6612172	SIT Clade_A	0.039054948
exp2_k55.662021	SIT Clade_C	0.094011958
exp2_k55.6637164	SIT Clade_C	0.104318732
exp2_k55.6658048	SIT Clade_E	0.3
exp2_k55.6730577	SIT Clade_A	0.300026011
exp2_k55.6732718	SIT Clade_C	1
exp2_k55.6751720	SIT Outgroup	0.985894549
exp2_k55.6814600	SIT Clade_A	0.302373972
exp2_k55.6847379	SIT Outgroup	1
exp2_k55.6895994	SIT Clade_C	0.314374957
exp2_k55.6925229	SIT Clade_C	0.096412287
exp2_k55.7048854	SIT Outgroup	0.004628829
exp2_k55.7072339	SIT Clade_C	1
exp2_k55.7075656	SIT Clade_C	1
exp2_k55.7128918	SIT Clade_C	1
exp2_k55.7211868	SIT Clade_C	0.292387612
exp2_k55.7240741	SIT Clade_C	0.003148884
exp2_k55.7290704	SIT Clade_C	0.972951412
exp2_k55.7302663	SIT Clade_C	0.774399507
exp2_k55.7325969	SIT Clade_C	0.55
exp2_k55.7463362	SIT Outgroup	1
exp2_k55.7475341	SIT Clade_C	0.984562821
exp2_k55.7491595	SIT Clade_A	0.443954696
exp2_k55.750409	SIT Clade_E	0.128209648
exp2_k55.7534943	SIT Clade_C	1
exp2_k55.757835	SIT Clade_A	0.263292619
exp2_k55.7582996	SIT Clade_B	0.179815832
exp2_k55.7602838	SIT Clade_C	0.065806733
exp2_k55.7664701	SIT Clade_B	0.55
exp2_k55.767907	SIT Clade_A	0.520071961
exp2_k55.7723719	SIT Clade_B	0.35
exp2_k55.7804813	SIT Clade_B	0.328183998
exp2_k55.7817576	SIT Clade_E	0.903317013
exp2_k55.787650	SIT Clade_D	0.32092695
exp2_k55.7880057	SIT Clade_B	1
exp2_k55.7880308	SIT Clade_B	0.699999999
exp2_k55.7939420	SIT Clade_C	0.853394077
exp2_k55.7955496	SIT Clade_A	0.314627591
exp2_k55.7981387	SIT Outgroup	0.085036622
exp2_k55.7989236	SIT Outgroup	0.122567339
exp2_k55.8016080	SIT Clade_B	0.846533979
exp2_k55.8030937	SIT Clade_C	1
exp2_k55.8032001	SIT Clade_A	0.310771107
exp2_k55.8039320	SIT Clade_B	0.191425789
exp2_k55.8139628	SIT Clade_C	1
exp2_k55.8143715	SIT Clade_C	0.052070602
exp2_k55.8165560	SIT Outgroup	0.298973388
exp2_k55.8222675	SIT Clade_E	0.180708552
exp2_k55.8263797	SIT Clade_C	0.942579563
exp2_k55.8304638	SIT Clade_C	0.002757751
exp2_k55.8317228	SIT Clade_A	0.339293882
exp2_k55.8435947	SIT Clade_C	0.003755462
exp2_k55.8531141	SIT Clade_A	0.129484038
exp2_k55.8566397	SIT Outgroup	0.047217264
exp2_k55.8589609	SIT Outgroup	0.121565549
exp2_k55.8589789	SIT Clade_E	0.573939964
exp2_k55.8606973	SIT Clade_E	0.450174281
exp2_k55.8614656	SIT Clade_E	0.014046446
exp2_k55.8653810	SIT Clade_C	0.503926148
exp2_k55.871940	SIT Outgroup	0.998320958
exp2_k55.8777946	SIT Clade_C	0.023646314
exp2_k55.8799479	SIT Outgroup	0.001305618
exp2_k55.8812754	SIT Clade_A	0.403173056
exp2_k55.8842854	SIT Outgroup	1
exp2_k55.8862237	SIT Outgroup	0.004200359
exp2_k55.8897597	SIT Clade_C	0.053629362
exp2_k55.8919835	SIT Outgroup	0.521063884
exp2_k55.9033470	SIT Clade_C	0.550048232
exp2_k55.9043381	SIT Clade_C	1
exp2_k55.9073928	SIT Clade_E	0.615508905
exp2_k55.9074071	SIT Clade_C	0.889121341
exp2_k55.9085655	SIT Outgroup	0.071452813
exp2_k55.91168	SIT Clade_B	0.74999999
exp2_k55.912393	SIT Outgroup	0.362284304
exp2_k55.9140439	SIT Clade_C	0.475125927
exp2_k55.9157995	SIT Outgroup	0.163880425
exp2_k55.9180136	SIT Outgroup	0.248052626
exp2_k55.918245	SIT Clade_C	1
exp2_k55.9203759	SIT Clade_B	0.298101837
exp2_k55.9210792	SIT Outgroup	0.440144338
exp2_k55.9224776	SIT Clade_B	0.046356774
exp2_k55.9236874	SIT Clade_B	1
exp2_k55.9268188	SIT Clade_C	0.562566139
exp2_k55.9270417	SIT Clade_B	0.44927689
exp2_k55.9334667	SIT Clade_C	0.010959827
exp2_k55.9343706	SIT Outgroup	0.260758395
exp2_k55.9346077	SIT Clade_D	0.408098124
exp2_k55.9433929	SIT Clade_C	1
exp2_k55.9441155	SIT Clade_C	0.013896978
exp2_k55.9450281	SIT Outgroup	0.195814741
exp2_k55.9504998	SIT Clade_C	0.997667824
exp2_k55.9529650	SIT Clade_A	0.60063798
exp2_k55.9612548	SIT Clade_C	1
exp2_k55.9649628	SIT Outgroup	0.185969758
exp2_k55.965300	SIT Clade_A	1
exp2_k55.965547	SIT Clade_A	0.08039179
exp2_k55.9659585	SIT Clade_B	0.185089329
exp2_k55.9682417	SIT Clade_A	0.689774346
exp2_k55.9738680	SIT Clade_A	0.472853141
exp2_k55.9739625	SIT Clade_B	0.012387435
exp2_k55.9747892	SIT Clade_A	0.182423678
exp2_k55.9756602	SIT Outgroup	0.5225683
exp2_k55.9764721	SIT Clade_C	0.605850476
exp2_k78.1028451	SIT Clade_D	0.296313493
exp2_k78.1037363	SIT Clade_C	1
exp2_k78.106551	SIT Clade_A	0.32186312
exp2_k78.107118	SIT Clade_C	0.29036059
exp2_k78.1098575	SIT Clade_A	0.200021997
exp2_k78.1098997	SIT Clade_A	0.492416082
exp2_k78.1102983	SIT Clade_A	0.44907172
exp2_k78.1128346	SIT Clade_C	0.905236474
exp2_k78.1133033	SIT Clade_E	0.55
exp2_k78.1160326	SIT Clade_C	1
exp2_k78.1163426	SIT Clade_A	0.277010713
exp2_k78.11669	SIT Clade_A	0.122283113
exp2_k78.1167364	SIT Outgroup	0.666992301
exp2_k78.118876	SIT Clade_D	0.314884543
exp2_k78.1192720	SIT Clade_E	0.6
exp2_k78.1250820	SIT Clade_C	1
exp2_k78.1255981	SIT Clade_A	0.931643151
exp2_k78.1257970	SIT Clade_C	0.780384221
exp2_k78.1267782	SIT Clade_C	0.86500542
exp2_k78.1289643	SIT Outgroup	0.241293473
exp2_k78.1341286	SIT Clade_E	0.167928349
exp2_k78.135500	SIT Clade_A	0.274927298
exp2_k78.1379367	SIT Clade_C	0.998767013
exp2_k78.1407066	SIT Clade_C	0.002412808
exp2_k78.1433033	SIT Outgroup	0.005959861
exp2_k78.1438239	SIT Clade_C	0.505959204
exp2_k78.1453264	SIT Clade_E	0.012029906
exp2_k78.147268	SIT Clade_C	0.897181261
exp2_k78.1482243	SIT Clade_E	0.550542558
exp2_k78.1519479	SIT Clade_E	0.27233594
exp2_k78.160734	SIT Clade_B	1
exp2_k78.1609906	SIT Outgroup	0.322794046
exp2_k78.1625153	SIT Clade_C	0.825873798
exp2_k78.1662214	SIT Clade_B	0.557661494
exp2_k78.1702703	SIT Clade_C	0.006161787
exp2_k78.1725137	SIT Clade_A	0.004163662
exp2_k78.1757636	SIT Clade_C	0.491078848
exp2_k78.1788466	SIT Clade_E	0.012103146
exp2_k78.1812902	SIT Clade_A	0.666676413
exp2_k78.1833074	SIT Clade_A	0.502843121
exp2_k78.1838596	SIT Clade_B	0.3
exp2_k78.1839474	SIT Outgroup	0.037968288
exp2_k78.1852366	SIT Clade_C	0.017523307
exp2_k78.1858836	SIT Outgroup	0.014546355
exp2_k78.1884862	SIT Clade_A	0.01127549
exp2_k78.1908050	SIT Clade_C	0.929910465
exp2_k78.2003817	SIT Outgroup	0.500053116
exp2_k78.2004901	SIT Clade_A	0.581886994
exp2_k78.201889	SIT Clade_E	1
exp2_k78.202685	SIT Clade_A	0.540038741
exp2_k78.2033655	SIT Clade_D	0.308679187
exp2_k78.2065051	SIT Clade_B	0.65
exp2_k78.2109466	SIT Clade_E	0.005778247
exp2_k78.2127192	SIT Clade_C	0.595597756
exp2_k78.2162477	SIT Clade_D	0.006516482
exp2_k78.2185298	SIT Clade_A	0.035682623
exp2_k78.2200635	SIT Clade_D	0.357739179
exp2_k78.2222973	SIT Clade_C	0.953450977
exp2_k78.2267585	SIT Outgroup	0.630959028
exp2_k78.2272260	SIT Clade_A	0.164206759
exp2_k78.2273748	SIT Clade_C	0.001606566
exp2_k78.2287638	SIT Clade_C	0.42242385
exp2_k78.2355234	SIT Clade_D	0.0271432
exp2_k78.2383396	SIT Clade_A	0.123851323
exp2_k78.2387490	SIT Clade_D	0.30608031
exp2_k78.2398487	SIT Outgroup	1
exp2_k78.2409987	SIT Clade_E	0.020848954
exp2_k78.2418456	SIT Outgroup	0.407953222
exp2_k78.2422867	SIT Clade_C	0.411878811
exp2_k78.2429901	SIT Outgroup	0.002395926
exp2_k78.2431806	SIT Clade_C	0.653168447
exp2_k78.2457948	SIT Clade_C	0.052329458
exp2_k78.2458608	SIT Clade_C	0.129412916
exp2_k78.2465515	SIT Clade_C	0.032459353
exp2_k78.2483078	SIT Outgroup	0.619315976
exp2_k78.2502345	SIT Clade_C	0.018816248
exp2_k78.2522648	SIT Clade_A	0.172863749
exp2_k78.2525286	SIT Clade_C	1
exp2_k78.2534703	SIT Clade_C	0.819545124
exp2_k78.2575553	SIT Outgroup	0.08834542
exp2_k78.2582107	SIT Clade_A	0.001720632
exp2_k78.2584676	SIT Clade_E	0.55
exp2_k78.2597558	SIT Clade_C	0.372193855
exp2_k78.2606418	SIT Clade_C	0.947781145
exp2_k78.2610821	SIT Outgroup	0.830470145
exp2_k78.2614401	SIT Clade_B	0.500000531
exp2_k78.2630512	SIT Clade_C	0.983245205
exp2_k78.2631816	SIT Clade_C	1
exp2_k78.2642404	SIT Clade_B	1
exp2_k78.2664775	SIT Clade_C	0.042864944
exp2_k78.2672088	SIT Clade_C	0.322429724
exp2_k78.2674064	SIT Clade_B	1
exp2_k78.269382	SIT Clade_A	0.496566138
exp2_k78.272178	SIT Clade_C	0.193805058
exp2_k78.2756485	SIT Clade_D	0.043052307
exp2_k78.2765159	SIT Clade_A	0.072157463
exp2_k78.2783587	SIT Clade_A	0.117102719
exp2_k78.2784986	SIT Clade_C	0.900594029
exp2_k78.2795359	SIT Clade_B	0.548362997
exp2_k78.2804006	SIT Clade_C	0.726006568
exp2_k78.281473	SIT Clade_B	0.6
exp2_k78.2817892	SIT Clade_C	0.500684197
exp2_k78.2841471	SIT Clade_C	0.486623694
exp2_k78.2894253	SIT Clade_C	0.017371096
exp2_k78.2945933	SIT Clade_E	0.038431507
exp2_k78.2994207	SIT Clade_A	0.008146541
exp2_k78.3025323	SIT Clade_B	0.35393332
exp2_k78.3038410	SIT Clade_C	1
exp2_k78.3039214	SIT Clade_E	0.004587032
exp2_k78.3044940	SIT Clade_A	0.470404099
exp2_k78.3091508	SIT Clade_A	0.341570611
exp2_k78.3155222	SIT Clade_C	0.820955122
exp2_k78.315660	SIT Clade_D	0.038278595
exp2_k78.3171303	SIT Clade_A	0.169868752
exp2_k78.3230435	SIT Clade_C	0.302373677
exp2_k78.3275231	SIT Outgroup	0.997824536
exp2_k78.3296214	SIT Outgroup	1
exp2_k78.331382	SIT Clade_C	1
exp2_k78.3317835	SIT Clade_C	0.996337837
exp2_k78.3339222	SIT Outgroup	0.914437385
exp2_k78.3339795	SIT Clade_C	0.652673094
exp2_k78.3348545	SIT Clade_A	0.286381189
exp2_k78.3369378	SIT Clade_C	0.564021521
exp2_k78.339679	SIT Clade_C	1
exp2_k78.3399817	SIT Clade_A	0.007837024
exp2_k78.3442878	SIT Clade_A	0.018944399
exp2_k78.3461529	SIT Clade_C	1
exp2_k78.3538518	SIT Clade_C	0.007384665
exp2_k78.3539544	SIT Clade_B	0.104696158
exp2_k78.3575039	SIT Clade_C	1
exp2_k78.3577030	SIT Clade_B	0.239096203
exp2_k78.3593216	SIT Clade_B	0.08145863
exp2_k78.360306	SIT Outgroup	0.001305618
exp2_k78.3617744	SIT Clade_A	0.054026178
exp2_k78.3652102	SIT Clade_E	0.108766026
exp2_k78.3676003	SIT Clade_C	1
exp2_k78.3677716	SIT Clade_B	0.270625767
exp2_k78.368919	SIT Clade_D	0.752666803
exp2_k78.3699361	SIT Clade_A	0.033882303
exp2_k78.3718312	SIT Clade_B	0.196243984
exp2_k78.3774201	SIT Clade_C	0.265400987
exp2_k78.3778520	SIT Clade_C	1
exp2_k78.3788837	SIT Clade_C	0.506385226
exp2_k78.3800622	SIT Clade_C	0.007262711
exp2_k78.3806177	SIT Clade_E	0.487888176
exp2_k78.3808247	SIT Clade_C	0.947873937
exp2_k78.3830284	SIT Outgroup	0.091184288
exp2_k78.3919490	SIT Clade_C	1
exp2_k78.3921153	SIT Clade_C	0.052636886
exp2_k78.3925118	SIT Clade_B	0.2719622
exp2_k78.3951434	SIT Clade_C	1
exp2_k78.3966255	SIT Clade_A	0.103955882
exp2_k78.399133	SIT Clade_C	1
exp2_k78.3991849	SIT Clade_E	0.4
exp2_k78.4009216	SIT Clade_C	0.909248214
exp2_k78.4012938	SIT Clade_B	0.4
exp2_k78.4038641	SIT Clade_C	0.034010318
exp2_k78.4066872	SIT Outgroup	0.819901439
exp2_k78.4079906	SIT Clade_A	0.020785092
exp2_k78.4085464	SIT Clade_C	0.910704476
exp2_k78.4089240	SIT Clade_C	0.001255817
exp2_k78.4157124	SIT Clade_C	0.4
exp2_k78.4157631	SIT Clade_C	1
exp2_k78.4186734	SIT Clade_C	0.529604939
exp2_k78.4187992	SIT Clade_C	0.281892517
exp2_k78.4222861	SIT Clade_A	0.42932457
exp2_k78.4246619	SIT Outgroup	0.669209767
exp2_k78.4257999	SIT Clade_B	0.347580728
exp2_k78.4262107	SIT Outgroup	0.230826066
exp2_k78.4291535	SIT Clade_D	0.693939515
exp2_k78.4295129	SIT Clade_A	0.604019507
exp2_k78.4326995	SIT Clade_C	0.225959575
exp2_k78.4330813	SIT Clade_C	0.545428213
exp2_k78.4379596	SIT Outgroup	0.194696585
exp2_k78.4395627	SIT Clade_A	0.380783259
exp2_k78.4407203	SIT Clade_A	0.33031057
exp2_k78.4413986	SIT Outgroup	0.982398171
exp2_k78.4426022	SIT Clade_D	0.195413978
exp2_k78.4445924	SIT Outgroup	0.278834291
exp2_k78.4508095	SIT Clade_D	0.014124458
exp2_k78.4511071	SIT Outgroup	0.197343059
exp2_k78.4513792	SIT Clade_C	1
exp2_k78.453336	SIT Clade_D	0.32758847
exp2_k78.4564214	SIT Clade_A	0.485312139
exp2_k78.4576257	SIT Outgroup	0.36824503
exp2_k78.4647648	SIT Outgroup	0.253692925
exp2_k78.4652219	SIT Clade_B	0.7
exp2_k78.4664005	SIT Clade_A	0.02093392
exp2_k78.4670613	SIT Clade_C	0.105622615
exp2_k78.4671481	SIT Outgroup	0.075424896
exp2_k78.4676427	SIT Clade_C	0.078257614
exp2_k78.4688233	SIT Clade_E	1
exp2_k78.4699208	SIT Clade_B	1
exp2_k78.4702944	SIT Outgroup	0.155781237
exp2_k78.470825	SIT Clade_A	0.207644707
exp2_k78.4710630	SIT Clade_B	0.55
exp2_k78.4710763	SIT Clade_A	0.934587306
exp2_k78.4719307	SIT Clade_E	0.577541656
exp2_k78.4726932	SIT Clade_E	0.655281227
exp2_k78.4729578	SIT Clade_C	0.350089019
exp2_k78.4732960	SIT Outgroup	0.112402584
exp2_k78.47573	SIT Clade_B	0.134295369
exp2_k78.477321	SIT Outgroup	0.83451949
exp2_k78.529008	SIT Clade_C	1
exp2_k78.538359	SIT Clade_C	0.333396024
exp2_k78.545137	SIT Clade_B	0.450000688
exp2_k78.549623	SIT Clade_A	0.384595092
exp2_k78.555780	SIT Outgroup	1
exp2_k78.579452	SIT Clade_A	0.001549881
exp2_k78.601508	SIT Clade_C	1
exp2_k78.614165	SIT Clade_B	0.6
exp2_k78.615651	SIT Outgroup	0.814578595
exp2_k78.640328	SIT Clade_C	0.97211113
exp2_k78.677291	SIT Clade_E	1
exp2_k78.680083	SIT Outgroup	0.016266098
exp2_k78.700633	SIT Clade_C	0.002017072
exp2_k78.706515	SIT Clade_A	0.110672616
exp2_k78.718861	SIT Clade_A	0.006590596
exp2_k78.728631	SIT Clade_A	0.056369152
exp2_k78.732578	SIT Clade_E	0.55290505
exp2_k78.789010	SIT Clade_C	0.011235003
exp2_k78.838447	SIT Clade_C	0.340078847
exp2_k78.842462	SIT Clade_A	0.656080096
exp2_k78.860196	SIT Clade_E	0.044126196
exp2_k78.868754	SIT Clade_C	0.001418513
exp2_k78.898325	SIT Clade_C	0.995465295
exp2_k78.930095	SIT Clade_B	0.065560295
exp2_k78.94084	SIT Clade_A	0.496566138
exp2_k78.961857	SIT Clade_A	0.405787137
exp2_k78.964953	SIT Clade_D	0.047386047
exp2_k78.983665	SIT Clade_C	0.996124039
exp2_k78.998258	SIT Clade_C	0.223759401
exp3_k102.122224	SIT Clade_A	0.074443592
exp3_k102.126206	SIT Clade_E	0.4
exp3_k102.132015	SIT Clade_A	0.006241695
exp3_k102.13254	SIT Clade_A	0.173921785
exp3_k102.134502	SIT Clade_A	0.898309524
exp3_k102.136324	SIT Clade_E	0.037980742
exp3_k102.144601	SIT Clade_A	0.320383631
exp3_k102.146314	SIT Clade_C	0.004027755
exp3_k102.160033	SIT Clade_E	1
exp3_k102.160037	SIT Clade_E	1
exp3_k102.163451	SIT Clade_E	0.340770106
exp3_k102.168406	SIT Clade_C	0.956999976
exp3_k102.173766	SIT Clade_E	0.701074967
exp3_k102.17819	SIT Clade_A	0.021717723
exp3_k102.182657	SIT Clade_A	0.039272032
exp3_k102.196632	SIT Clade_C	1
exp3_k102.209460	SIT Clade_A	0.004124079
exp3_k102.21252	SIT Clade_C	0.603507258
exp3_k102.214118	SIT Clade_B	0.599999999
exp3_k102.216163	SIT Clade_A	0.008185887
exp3_k102.23828	SIT Clade_C	0.983321519
exp3_k102.241493	SIT Clade_D	0.4
exp3_k102.246914	SIT Clade_B	0.9
exp3_k102.250258	SIT Clade_A	0.150571825
exp3_k102.256960	SIT Clade_E	0.30818853
exp3_k102.26668	SIT Clade_A	0.512962361
exp3_k102.266722	SIT Clade_C	0.227662272
exp3_k102.268928	SIT Clade_C	0.47048535
exp3_k102.279457	SIT Clade_B	0.339216772
exp3_k102.280081	SIT Clade_A	0.587524791
exp3_k102.296434	SIT Clade_E	0.128464598
exp3_k102.307402	SIT Clade_E	0.606854015
exp3_k102.340590	SIT Clade_C	0.169288014
exp3_k102.349548	SIT Clade_B	0.700076353
exp3_k102.350652	SIT Clade_E	0.695090164
exp3_k102.359908	SIT Clade_C	0.998103678
exp3_k102.361046	SIT Clade_C	0.899130256
exp3_k102.3751	SIT Clade_C	0.507023662
exp3_k102.375227	SIT Clade_A	0.503590405
exp3_k102.392882	SIT Clade_A	0.088125441
exp3_k102.393666	SIT Clade_C	0.702216907
exp3_k102.39606	SIT Clade_C	0.31831125
exp3_k102.399624	SIT Clade_A	0.635512756
exp3_k102.400230	SIT Clade_C	0.241344245
exp3_k102.414190	SIT Clade_A	0.536561667
exp3_k102.428123	SIT Clade_A	0.057609107
exp3_k102.431379	SIT Clade_C	0.444495149
exp3_k102.434613	SIT Clade_C	1
exp3_k102.443249	SIT Clade_E	0.1567094
exp3_k102.444836	SIT Clade_C	0.476565024
exp3_k102.44829	SIT Clade_C	0.018816248
exp3_k102.450926	SIT Clade_C	0.005076038
exp3_k102.451538	SIT Clade_A	0.299073685
exp3_k102.45624	SIT Clade_C	0.998184834
exp3_k102.470902	SIT Clade_C	0.468562688
exp3_k102.485192	SIT Clade_A	0.029443282
exp3_k102.485830	SIT Clade_A	0.28730572
exp3_k102.489906	SIT Clade_C	0.082833115
exp3_k102.494255	SIT Clade_B	0.3
exp3_k102.496191	SIT Clade_C	0.320903901
exp3_k102.496531	SIT Clade_C	0.391507752
exp3_k102.503843	SIT Clade_A	0.146474549
exp3_k102.505049	SIT Clade_E	0.65
exp3_k102.510387	SIT Clade_D	0.877771907
exp3_k102.517110	SIT Clade_E	0.593658513
exp3_k102.526934	SIT Clade_B	0.548701454
exp3_k102.5342	SIT Clade_E	0.005873365
exp3_k102.535612	SIT Clade_C	1
exp3_k102.541099	SIT Clade_B	0.310032247
exp3_k102.553957	SIT Clade_D	0.915085977
exp3_k102.558050	SIT Clade_C	0.127224246
exp3_k102.566717	SIT Clade_C	0.791746673
exp3_k102.582781	SIT Clade_B	0.619041123
exp3_k102.584484	SIT Clade_A	0.535651816
exp3_k102.584488	SIT Clade_A	0.535096528
exp3_k102.589025	SIT Clade_E	0.014974508
exp3_k102.602274	SIT Clade_C	0.378080178
exp3_k102.602918	SIT Clade_E	1
exp3_k102.608809	SIT Clade_C	0.039728945
exp3_k102.623999	SIT Clade_C	0.825376067
exp3_k102.624534	SIT Clade_C	0.002749976
exp3_k102.624714	SIT Clade_A	0.493185794
exp3_k102.627098	SIT Clade_B	0.600560882
exp3_k102.627674	SIT Clade_C	0.830136057
exp3_k102.627730	SIT Clade_A	0.287491585
exp3_k102.628557	SIT Clade_B	0.4
exp3_k102.629034	SIT Clade_C	0.563518354
exp3_k102.637802	SIT Clade_E	0.424908257
exp3_k102.639300	SIT Clade_E	1
exp3_k102.643506	SIT Clade_C	0.351671608
exp3_k102.64463	SIT Clade_C	1
exp3_k102.648575	SIT Clade_C	0.826562147
exp3_k102.661078	SIT Clade_C	0.027504288
exp3_k102.661480	SIT Clade_B	1
exp3_k102.665923	SIT Clade_E	0.600000006
exp3_k102.671888	SIT Outgroup	0.052374618
exp3_k102.672050	SIT Clade_B	0.35
exp3_k102.672957	SIT Clade_A	0.096385245
exp3_k102.680852	SIT Clade_C	0.002371647
exp3_k102.681144	SIT Clade_C	0.269063408
exp3_k102.693809	SIT Clade_E	0.990535316
exp3_k102.694274	SIT Clade_E	0.986374937
exp3_k102.701267	SIT Clade_B	0.355200586
exp3_k102.702721	SIT Clade_C	1
exp3_k102.718905	SIT Clade_B	0.333376824
exp3_k102.741480	SIT Clade_C	0.35
exp3_k102.748114	SIT Clade_E	1
exp3_k102.748605	SIT Clade_C	1
exp3_k102.771515	SIT Clade_E	0.228135863
exp3_k102.771516	SIT Clade_E	0.228135863
exp3_k102.78414	SIT Clade_E	0.53056784
exp3_k102.800113	SIT Clade_C	0.853126603
exp3_k102.801674	SIT Clade_A	0.118229569
exp3_k102.805115	SIT Clade_B	0.504775133
exp3_k102.818767	SIT Clade_B	0.400000697
exp3_k102.825778	SIT Clade_C	0.04784653
exp3_k102.830602	SIT Clade_C	0.310468433
exp3_k102.837413	SIT Clade_C	0.672442734
exp3_k102.854556	SIT Clade_B	0.585483823
exp3_k102.855376	SIT Clade_E	0.658118774
exp3_k102.867860	SIT Clade_C	0.771492118
exp3_k102.868834	SIT Clade_E	0.524379578
exp3_k102.870954	SIT Clade_B	0.895801332
exp3_k102.871086	SIT Clade_A	0.293275748
exp3_k102.874118	SIT Clade_C	0.290844412
exp3_k102.878258	SIT Clade_C	0.630508843
exp3_k102.881585	SIT Clade_B	0.495768076
exp3_k102.890227	SIT Clade_E	0.666749692
exp3_k102.893933	SIT Clade_C	1
exp3_k102.912122	SIT Outgroup	0.279139905
exp3_k102.91242	SIT Clade_A	0.066204098
exp3_k102.916240	SIT Clade_C	0.00194778
exp3_k102.92267	SIT Outgroup	0.288578639
exp3_k102.927350	SIT Clade_B	0.594618639
exp3_k102.930019	SIT Clade_B	1
exp3_k102.930930	SIT Clade_C	0.824505125
exp3_k102.940790	SIT Clade_C	0.15
exp3_k102.964505	SIT Clade_C	1
exp3_k102.964636	SIT Clade_A	0.398057204
exp3_k102.978365	SIT Clade_C	0.148600435
exp3_k102.985099	SIT Clade_A	1
exp3_k102.987366	SIT Clade_C	0.011589533
exp3_k102.988207	SIT Clade_A	0.628859207
exp3_k102.991394	SIT Clade_E	0.7
exp3_k102.994262	SIT Clade_D	0.171047808
exp3_k32.10024362	SIT Clade_C	0.143617976
exp3_k32.10035300	SIT Clade_D	0.973715113
exp3_k32.10043635	SIT Clade_B	0.666699704
exp3_k32.1004476	SIT Clade_B	0.553899843
exp3_k32.10058276	SIT Clade_B	0.334508659
exp3_k32.10386678	SIT Clade_B	0.028357394
exp3_k32.10418976	SIT Clade_C	0.002255077
exp3_k32.10486358	SIT Clade_D	0.831710209
exp3_k32.10532107	SIT Clade_B	0.701095929
exp3_k32.10768754	SIT Clade_B	0.532025621
exp3_k32.10800421	SIT Clade_B	0.216094952
exp3_k32.108529	SIT Clade_C	0.627844018
exp3_k32.10880095	SIT Clade_D	1
exp3_k32.10949404	SIT Outgroup	0.275640967
exp3_k32.11175422	SIT Clade_C	0.004163434
exp3_k32.11197544	SIT Clade_C	0.211515811
exp3_k32.11212176	SIT Clade_D	0.09617548
exp3_k32.11368281	SIT Clade_C	0.831912237
exp3_k32.1170610	SIT Clade_C	1
exp3_k32.11709926	SIT Clade_B	0.076502693
exp3_k32.11734300	SIT Clade_B	0.519203999
exp3_k32.1176925	SIT Clade_C	0.027513191
exp3_k32.11854617	SIT Clade_E	0.36151809
exp3_k32.11925478	SIT Outgroup	0.553086157
exp3_k32.11929017	SIT Clade_B	0.666456203
exp3_k32.12030554	SIT Clade_D	0.25075349
exp3_k32.12113021	SIT Clade_A	0.399380568
exp3_k32.12116708	SIT Clade_A	0.45
exp3_k32.12120998	SIT Clade_A	0.355683645
exp3_k32.12285519	SIT Clade_B	0.300000024
exp3_k32.12323342	SIT Clade_C	0.10691943
exp3_k32.12325189	SIT Clade_A	0.589700435
exp3_k32.12325299	SIT Clade_C	0.162886738
exp3_k32.12412459	SIT Clade_B	0.568426654
exp3_k32.12458313	SIT Clade_C	0.972154811
exp3_k32.12474519	SIT Clade_B	0.944203959
exp3_k32.12566867	SIT Clade_A	0.281422315
exp3_k32.12570430	SIT Clade_C	0.094743871
exp3_k32.12576259	SIT Clade_B	0.500000001
exp3_k32.12650366	SIT Clade_A	0.320506209
exp3_k32.12655563	SIT Clade_B	0.400000008
exp3_k32.12816066	SIT Clade_C	0.033567686
exp3_k32.12840288	SIT Clade_B	1
exp3_k32.12920770	SIT Clade_D	1
exp3_k32.12967194	SIT Clade_D	0.002386269
exp3_k32.13107483	SIT Clade_B	0.338734223
exp3_k32.1335898	SIT Clade_B	1
exp3_k32.1340855	SIT Outgroup	0.462713831
exp3_k32.1359384	SIT Clade_B	0.147551338
exp3_k32.1403527	SIT Outgroup	0.257859836
exp3_k32.1440695	SIT Clade_B	0.277009359
exp3_k32.1513196	SIT Clade_E	0.394663607
exp3_k32.1557697	SIT Clade_B	0.542691128
exp3_k32.1561208	SIT Clade_D	9.11E-04
exp3_k32.1605490	SIT Clade_C	1
exp3_k32.1685201	SIT Clade_B	0.8
exp3_k32.169477	SIT Clade_C	1
exp3_k32.1714441	SIT Clade_D	0.093984004
exp3_k32.1754759	SIT Clade_B	0.970565932
exp3_k32.1773150	SIT Clade_B	0.946070938
exp3_k32.1777473	SIT Clade_A	0.42744476
exp3_k32.1829666	SIT Clade_B	0.355652533
exp3_k32.1831895	SIT Clade_B	0.324984121
exp3_k32.1861752	SIT Clade_B	0.995467881
exp3_k32.1916711	SIT Clade_D	0.171055075
exp3_k32.1934292	SIT Clade_D	0.168934845
exp3_k32.1981334	SIT Clade_C	0.302192887
exp3_k32.2009401	SIT Outgroup	0.957653137
exp3_k32.207415	SIT Clade_C	0.90432589
exp3_k32.2207999	SIT Clade_B	0.325604157
exp3_k32.2234701	SIT Clade_C	0.988023708
exp3_k32.2351965	SIT Clade_D	0.214508759
exp3_k32.2390381	SIT Clade_B	0.78332965
exp3_k32.2433302	SIT Clade_A	0.381826262
exp3_k32.2489040	SIT Clade_C	0.348860655
exp3_k32.2530477	SIT Clade_A	0.401473102
exp3_k32.2649288	SIT Clade_D	0.45477177
exp3_k32.2672919	SIT Clade_B	0.238352302
exp3_k32.2684039	SIT Clade_C	0.516648654
exp3_k32.2776991	SIT Clade_B	0.098487285
exp3_k32.280784	SIT Clade_D	0.932174078
exp3_k32.2874496	SIT Clade_C	0.800025509
exp3_k32.294770	SIT Clade_A	0.373247889
exp3_k32.299764	SIT Clade_B	0.235343329
exp3_k32.3020865	SIT Clade_C	0.051838087
exp3_k32.3025081	SIT Clade_A	0.495983012
exp3_k32.3064347	SIT Clade_C	0.607747319
exp3_k32.3079804	SIT Clade_C	0.298212577
exp3_k32.3195292	SIT Clade_E	0.266752575
exp3_k32.3292601	SIT Clade_E	0.65
exp3_k32.3341241	SIT Clade_E	0.417737268
exp3_k32.3356652	SIT Clade_E	1
exp3_k32.342553	SIT Clade_B	1
exp3_k32.347600	SIT Clade_B	0.664320065
exp3_k32.3649217	SIT Clade_C	0.997907649
exp3_k32.3663957	SIT Clade_D	0.545228432
exp3_k32.3680480	SIT Clade_B	0.286119499
exp3_k32.3685839	SIT Clade_C	0.549569957
exp3_k32.372053	SIT Clade_B	0.475538476
exp3_k32.3796519	SIT Outgroup	0.446001461
exp3_k32.3830882	SIT Clade_A	0.009859184
exp3_k32.3870501	SIT Clade_C	0.25
exp3_k32.3897707	SIT Clade_D	1
exp3_k32.3963449	SIT Clade_D	0.399693373
exp3_k32.3989539	SIT Clade_B	0.185846682
exp3_k32.4019775	SIT Clade_B	0.600154532
exp3_k32.4034893	SIT Clade_C	0.005989555
exp3_k32.4101585	SIT Clade_C	1
exp3_k32.4111310	SIT Clade_C	0.998916909
exp3_k32.4278649	SIT Clade_A	0.288026232
exp3_k32.4287727	SIT Outgroup	0.029440318
exp3_k32.4313349	SIT Clade_C	0.877593933
exp3_k32.4383554	SIT Clade_B	0.842578214
exp3_k32.4399149	SIT Outgroup	0.707979211
exp3_k32.452773	SIT Clade_E	0.893063532
exp3_k32.4606624	SIT Clade_E	0.188686866
exp3_k32.4608403	SIT Clade_C	0.206157927
exp3_k32.461423	SIT Clade_E	0.445152756
exp3_k32.462285	SIT Clade_B	0.666778392
exp3_k32.4669818	SIT Clade_A	0.612298428
exp3_k32.4753761	SIT Clade_B	0.571449929
exp3_k32.4856380	SIT Clade_C	0.481381344
exp3_k32.4863491	SIT Clade_C	0.714258062
exp3_k32.4922245	SIT Clade_B	0.002910749
exp3_k32.4925510	SIT Clade_A	0.0012637
exp3_k32.5173322	SIT Clade_D	1
exp3_k32.5221846	SIT Clade_E	0.632251487
exp3_k32.5233340	SIT Clade_B	0.666761104
exp3_k32.5302244	SIT Clade_A	0.046872689
exp3_k32.5464327	SIT Clade_C	0.935353497
exp3_k32.5763133	SIT Clade_D	0.539825401
exp3_k32.5920652	SIT Clade_A	0.221925148
exp3_k32.601449	SIT Clade_E	0.808524885
exp3_k32.6046357	SIT Clade_C	1
exp3_k32.6069875	SIT Outgroup	0.239747667
exp3_k32.6080512	SIT Outgroup	0.244475086
exp3_k32.6220908	SIT Clade_B	0.286929009
exp3_k32.6235245	SIT Clade_A	0.073510731
exp3_k32.6353734	SIT Clade_B	0.980655147
exp3_k32.6356260	SIT Clade_D	1
exp3_k32.6363747	SIT Clade_C	0.042484155
exp3_k32.6384863	SIT Clade_B	0.294448091
exp3_k32.6434252	SIT Clade_B	0.55
exp3_k32.6525398	SIT Clade_C	0.335111206
exp3_k32.6567917	SIT Outgroup	0.28153857
exp3_k32.663426	SIT Clade_E	0.73182069
exp3_k32.6816230	SIT Clade_C	1
exp3_k32.6821469	SIT Clade_E	1
exp3_k32.6842204	SIT Clade_C	0.996647291
exp3_k32.6893062	SIT Clade_C	0.015708951
exp3_k32.6904660	SIT Clade_C	0.998443312
exp3_k32.7088866	SIT Clade_D	0.014145726
exp3_k32.7099896	SIT Clade_C	0.968374072
exp3_k32.7129320	SIT Clade_C	0.203441482
exp3_k32.7184602	SIT Clade_C	0.31106908
exp3_k32.7204308	SIT Clade_E	0.4
exp3_k32.7213717	SIT Clade_C	0.61614375
exp3_k32.7312772	SIT Clade_B	0.615842798
exp3_k32.7526199	SIT Clade_D	1
exp3_k32.7615678	SIT Clade_B	0.347157008
exp3_k32.768384	SIT Clade_B	0.38757952
exp3_k32.7770187	SIT Clade_C	0.996918763
exp3_k32.781269	SIT Clade_B	0.009737906
exp3_k32.7833729	SIT Clade_B	0.85
exp3_k32.7921854	SIT Outgroup	0.170729243
exp3_k32.7973677	SIT Clade_B	0.127273247
exp3_k32.8026178	SIT Clade_B	0.351490595
exp3_k32.8050433	SIT Outgroup	0.201778717
exp3_k32.8092091	SIT Clade_C	0.904995203
exp3_k32.8129447	SIT Clade_C	0.018792761
exp3_k32.8249093	SIT Clade_C	0.093550808
exp3_k32.8393542	SIT Clade_B	0.008897886
exp3_k32.8457489	SIT Clade_B	0.462717653
exp3_k32.8468700	SIT Clade_E	0.7
exp3_k32.8488741	SIT Clade_E	0.083218559
exp3_k32.8593502	SIT Clade_B	0.981401758
exp3_k32.8769598	SIT Clade_C	0.009905762
exp3_k32.879739	SIT Clade_C	1
exp3_k32.8897321	SIT Clade_C	0.800691443
exp3_k32.8903976	SIT Clade_B	0.309296792
exp3_k32.8966915	SIT Clade_D	0.997047077
exp3_k32.8975575	SIT Clade_D	0.746459883
exp3_k32.9021863	SIT Clade_B	0.5
exp3_k32.9049751	SIT Clade_C	0.018512564
exp3_k32.9053105	SIT Clade_C	0.141654895
exp3_k32.9053352	SIT Clade_B	0.351449281
exp3_k32.9103012	SIT Clade_D	0.029649945
exp3_k32.9125636	SIT Clade_C	1
exp3_k32.9135337	SIT Clade_B	0.282074149
exp3_k32.9160883	SIT Clade_D	0.428428546
exp3_k32.9189268	SIT Clade_C	0.018797295
exp3_k32.9237917	SIT Clade_B	0.001502319
exp3_k32.9278055	SIT Clade_E	0.44387447
exp3_k32.934180	SIT Clade_E	0.246294605
exp3_k32.9376950	SIT Clade_B	0.038417938
exp3_k32.9432958	SIT Clade_C	1
exp3_k32.9444773	SIT Outgroup	1
exp3_k32.9487016	SIT Clade_B	0.609035643
exp3_k32.9697578	SIT Clade_C	0.005601338
exp3_k32.973660	SIT Clade_C	0.228519279
exp3_k32.9769205	SIT Outgroup	0.442008803
exp3_k32.9817756	SIT Clade_E	0.286188638
exp3_k32.9851991	SIT Clade_A	8.47E-04
exp3_k32.9938135	SIT Outgroup	0.523928976
exp3_k32.994794	SIT Clade_B	0.378918763
exp3_k32.9986368	SIT Clade_B	0.303591645
exp3_k55.1006978	SIT Clade_C	0.062119945
exp3_k55.1009034	SIT Clade_D	1
exp3_k55.1015491	SIT Clade_B	0.6
exp3_k55.1043071	SIT Clade_D	1
exp3_k55.1054794	SIT Clade_C	0.697545393
exp3_k55.1107361	SIT Clade_C	0.16087983
exp3_k55.1107809	SIT Clade_C	1
exp3_k55.1111613	SIT Clade_A	0.587339556
exp3_k55.1160383	SIT Clade_E	1
exp3_k55.1176793	SIT Clade_B	0.6
exp3_k55.1185887	SIT Clade_D	0.489393781
exp3_k55.1193859	SIT Clade_A	0.021173121
exp3_k55.1214147	SIT Clade_B	0.667084036
exp3_k55.1219490	SIT Clade_C	0.011561102
exp3_k55.1221872	SIT Outgroup	0.3
exp3_k55.1229805	SIT Clade_C	0.547996309
exp3_k55.1230506	SIT Clade_C	1
exp3_k55.1241079	SIT Clade_C	0.292700687
exp3_k55.1242971	SIT Clade_C	0.174464562
exp3_k55.1284733	SIT Clade_A	0.26726433
exp3_k55.1285353	SIT Clade_A	0.963758117
exp3_k55.1288324	SIT Clade_E	0.046196999
exp3_k55.1312982	SIT Clade_C	1
exp3_k55.1324138	SIT Clade_E	1
exp3_k55.132881	SIT Clade_C	0.863079158
exp3_k55.1346482	SIT Clade_C	0.995608271
exp3_k55.1364240	SIT Clade_C	0.637895909
exp3_k55.1365208	SIT Clade_B	0.993168286
exp3_k55.1387172	SIT Clade_A	0.068201993
exp3_k55.1387176	SIT Clade_E	0.5
exp3_k55.1392268	SIT Clade_C	0.002060303
exp3_k55.1395549	SIT Clade_C	0.119020966
exp3_k55.1398029	SIT Clade_C	0.547985584
exp3_k55.1412857	SIT Clade_B	0.45
exp3_k55.1428764	SIT Clade_C	0.07625324
exp3_k55.142991	SIT Clade_A	0.976308042
exp3_k55.1434875	SIT Clade_A	0.583595472
exp3_k55.1488957	SIT Clade_C	0.346247337
exp3_k55.1494582	SIT Clade_C	0.171748628
exp3_k55.1499098	SIT Clade_A	0.548914492
exp3_k55.1503199	SIT Clade_E	0.750466796
exp3_k55.1506661	SIT Clade_C	0.118259071
exp3_k55.1540956	SIT Clade_C	0.757850194
exp3_k55.1546214	SIT Clade_A	0.515356046
exp3_k55.1569817	SIT Outgroup	0.867997827
exp3_k55.1570155	SIT Clade_C	0.829107243
exp3_k55.1598447	SIT Clade_D	0.905676525
exp3_k55.1609123	SIT Clade_C	0.318627409
exp3_k55.1615074	SIT Clade_E	0.416244259
exp3_k55.1621095	SIT Clade_B	0.7
exp3_k55.1632665	SIT Clade_D	0.778857285
exp3_k55.1633241	SIT Clade_C	0.061736219
exp3_k55.1664338	SIT Clade_C	0.311881485
exp3_k55.1679051	SIT Clade_B	0.478275668
exp3_k55.1702398	SIT Outgroup	0.947962912
exp3_k55.1737512	SIT Clade_E	1
exp3_k55.1803908	SIT Clade_B	0.267967616
exp3_k55.1809169	SIT Clade_B	0.35
exp3_k55.1814040	SIT Clade_C	0.74180118
exp3_k55.1815606	SIT Clade_A	0.219431832
exp3_k55.1833559	SIT Clade_C	0.20616985
exp3_k55.1854739	SIT Clade_C	0.150417324
exp3_k55.1866647	SIT Clade_C	0.005500201
exp3_k55.1880835	SIT Clade_C	0.527066617
exp3_k55.1932095	SIT Clade_A	0.55291507
exp3_k55.1938247	SIT Clade_C	0.235098033
exp3_k55.2000576	SIT Clade_E	0.997984832
exp3_k55.2025147	SIT Clade_C	0.642909518
exp3_k55.2032246	SIT Clade_B	0.01398998
exp3_k55.205003	SIT Clade_C	0.656663393
exp3_k55.2107228	SIT Clade_C	1
exp3_k55.2134554	SIT Clade_C	0.310964062
exp3_k55.2170580	SIT Clade_C	0.157995381
exp3_k55.2206921	SIT Clade_A	0.251065211
exp3_k55.2209008	SIT Clade_C	0.069692155
exp3_k55.22165	SIT Clade_B	0.990848122
exp3_k55.2264971	SIT Clade_B	0.33481071
exp3_k55.2313833	SIT Clade_A	0.73228005
exp3_k55.2331534	SIT Clade_C	0.186257978
exp3_k55.2338759	SIT Clade_A	0.119895348
exp3_k55.2342363	SIT Clade_E	0.987838962
exp3_k55.2344732	SIT Clade_A	0.001918511
exp3_k55.2400017	SIT Clade_C	0.649633465
exp3_k55.2424356	SIT Clade_B	0.499999958
exp3_k55.2433535	SIT Clade_D	1
exp3_k55.2443523	SIT Clade_D	0.942142756
exp3_k55.2453035	SIT Clade_E	0.418711133
exp3_k55.2486592	SIT Outgroup	0.525949414
exp3_k55.2491787	SIT Clade_A	0.12488539
exp3_k55.2509195	SIT Clade_C	0.251909078
exp3_k55.2528264	SIT Clade_C	1
exp3_k55.2546872	SIT Clade_C	1
exp3_k55.2548261	SIT Clade_B	0.25
exp3_k55.2587804	SIT Clade_C	0.855167891
exp3_k55.2606716	SIT Clade_C	1
exp3_k55.26333	SIT Clade_C	0.724974763
exp3_k55.2668663	SIT Clade_B	0.500000007
exp3_k55.2680645	SIT Clade_D	1
exp3_k55.2711196	SIT Clade_D	0.994657177
exp3_k55.2802196	SIT Clade_B	0.167415119
exp3_k55.2810777	SIT Clade_C	0.914708476
exp3_k55.2820259	SIT Clade_B	0.666743371
exp3_k55.282186	SIT Clade_A	0.300000603
exp3_k55.2822300	SIT Clade_D	1
exp3_k55.2844651	SIT Clade_B	0.175058484
exp3_k55.2846920	SIT Clade_B	0.65
exp3_k55.2855841	SIT Clade_A	0.531827191
exp3_k55.2881743	SIT Clade_C	0.0179689
exp3_k55.2889045	SIT Clade_E	0.57699051
exp3_k55.2889388	SIT Clade_B	0.3
exp3_k55.2906009	SIT Clade_E	0.45
exp3_k55.2918938	SIT Clade_E	0.41404931
exp3_k55.2922138	SIT Clade_D	0.539840846
exp3_k55.2942619	SIT Clade_C	0.356705779
exp3_k55.2951476	SIT Clade_B	0.85
exp3_k55.2952226	SIT Clade_C	1
exp3_k55.296281	SIT Clade_B	0.508146436
exp3_k55.2980289	SIT Clade_E	0.687141706
exp3_k55.298656	SIT Clade_C	0.829168915
exp3_k55.3000551	SIT Clade_E	0.610416927
exp3_k55.3003714	SIT Outgroup	1
exp3_k55.3042722	SIT Clade_A	0.519255261
exp3_k55.3044115	SIT Clade_A	0.010670001
exp3_k55.3046752	SIT Clade_A	0.029802149
exp3_k55.3077697	SIT Clade_B	0.445574993
exp3_k55.3134028	SIT Clade_B	0.75
exp3_k55.3160775	SIT Clade_C	1
exp3_k55.318913	SIT Clade_C	1
exp3_k55.3198395	SIT Clade_C	1
exp3_k55.3226255	SIT Clade_C	0.861840956
exp3_k55.3228492	SIT Clade_C	0.398910763
exp3_k55.3241558	SIT Clade_C	0.092741774
exp3_k55.3243266	SIT Clade_B	0.20814359
exp3_k55.3259363	SIT Clade_D	1
exp3_k55.3261946	SIT Clade_C	0.031291345
exp3_k55.3291869	SIT Clade_A	0.462967091
exp3_k55.3300984	SIT Clade_C	0.097400785
exp3_k55.3313734	SIT Clade_D	1
exp3_k55.3362255	SIT Clade_C	0.880829294
exp3_k55.338243	SIT Clade_B	0.307389857
exp3_k55.3383886	SIT Outgroup	1
exp3_k55.3384360	SIT Clade_E	1
exp3_k55.3388031	SIT Clade_C	0.134319194
exp3_k55.3398696	SIT Clade_C	0.879075066
exp3_k55.3418240	SIT Clade_C	7.51E-04
exp3_k55.3418269	SIT Clade_C	0.015645185
exp3_k55.3434989	SIT Clade_C	0.52274459
exp3_k55.3440448	SIT Clade_C	0.004962154
exp3_k55.3446342	SIT Clade_B	0.450000895
exp3_k55.3454605	SIT Clade_C	0.997329985
exp3_k55.3480789	SIT Clade_C	0.885968473
exp3_k55.3489413	SIT Clade_D	1
exp3_k55.349993	SIT Clade_C	0.595067446
exp3_k55.3509553	SIT Clade_C	0.118545589
exp3_k55.3514018	SIT Clade_B	0.35
exp3_k55.3527957	SIT Clade_E	0.171278696
exp3_k55.3535825	SIT Clade_B	0.995835087
exp3_k55.3552396	SIT Clade_B	0.020994443
exp3_k55.3558863	SIT Clade_B	0.8
exp3_k55.3559852	SIT Clade_A	0.533136268
exp3_k55.356044	SIT Clade_C	0.25807215
exp3_k55.3573751	SIT Clade_A	0.037605428
exp3_k55.3611142	SIT Clade_A	0.438227358
exp3_k55.3635966	SIT Clade_D	0.094850837
exp3_k55.3644557	SIT Clade_C	0.258872259
exp3_k55.3656544	SIT Clade_A	0.300001254
exp3_k55.3665076	SIT Clade_B	0.360345225
exp3_k55.3686352	SIT Clade_C	1
exp3_k55.3726805	SIT Clade_C	0.662364663
exp3_k55.3793905	SIT Clade_D	0.598990517
exp3_k55.3794704	SIT Clade_C	1
exp3_k55.3806448	SIT Outgroup	0.287036653
exp3_k55.3815583	SIT Clade_C	0.001317888
exp3_k55.3859450	SIT Clade_E	0.451918775
exp3_k55.3869448	SIT Clade_C	0.488101938
exp3_k55.3908848	SIT Clade_B	0.3
exp3_k55.3917253	SIT Clade_C	0.258874738
exp3_k55.3941753	SIT Clade_A	0.502393734
exp3_k55.3951301	SIT Clade_C	0.69940824
exp3_k55.3960518	SIT Clade_C	0.527856766
exp3_k55.3975594	SIT Clade_B	0.148479053
exp3_k55.4009974	SIT Clade_B	0.66757733
exp3_k55.4012773	SIT Clade_C	0.589059663
exp3_k55.4102494	SIT Clade_C	0.673923741
exp3_k55.4103006	SIT Clade_C	0.178257354
exp3_k55.411984	SIT Clade_C	0.836499398
exp3_k55.4125198	SIT Clade_A	0.060954008
exp3_k55.4133811	SIT Clade_E	0.40091583
exp3_k55.4157137	SIT Clade_E	0.35
exp3_k55.4168414	SIT Clade_E	1
exp3_k55.4168661	SIT Clade_C	0.088513613
exp3_k55.4171255	SIT Clade_C	0.314327498
exp3_k55.4177713	SIT Clade_C	1
exp3_k55.4201406	SIT Clade_B	0.368087329
exp3_k55.4214091	SIT Clade_C	0.323864153
exp3_k55.4240161	SIT Clade_B	0.177312337
exp3_k55.4242733	SIT Clade_C	0.758830718
exp3_k55.424824	SIT Clade_B	1
exp3_k55.4251956	SIT Clade_C	0.932911339
exp3_k55.4266920	SIT Clade_B	0.519431462
exp3_k55.4334742	SIT Clade_C	0.009019492
exp3_k55.4361466	SIT Clade_A	0.877305627
exp3_k55.436709	SIT Clade_E	0.057584481
exp3_k55.4383028	SIT Clade_C	0.082159788
exp3_k55.4395298	SIT Clade_C	1
exp3_k55.4408508	SIT Clade_C	0.0265026
exp3_k55.4410162	SIT Clade_C	0.005559152
exp3_k55.4446164	SIT Clade_B	0.192428347
exp3_k55.4454036	SIT Clade_C	0.704102818
exp3_k55.4478093	SIT Clade_C	0.217341399
exp3_k55.4480831	SIT Clade_B	0.6
exp3_k55.4508029	SIT Clade_E	0.8
exp3_k55.4530388	SIT Clade_D	0.183320539
exp3_k55.4598370	SIT Clade_A	0.181820016
exp3_k55.4617665	SIT Outgroup	0.112970471
exp3_k55.4622825	SIT Clade_B	0.666722898
exp3_k55.4669010	SIT Clade_C	0.646973926
exp3_k55.4673661	SIT Clade_C	0.159277974
exp3_k55.4711802	SIT Clade_D	0.989906559
exp3_k55.4744728	SIT Clade_A	0.573574515
exp3_k55.475952	SIT Clade_B	0.274691158
exp3_k55.4762332	SIT Clade_E	0.337664024
exp3_k55.4803368	SIT Clade_D	0.106872756
exp3_k55.4860361	SIT Clade_E	0.393209508
exp3_k55.4869269	SIT Clade_A	0.905452604
exp3_k55.4887728	SIT Clade_D	0.985172443
exp3_k55.4922704	SIT Clade_E	0.256781925
exp3_k55.4924923	SIT Clade_E	0.55
exp3_k55.4929954	SIT Clade_C	0.297266199
exp3_k55.4942760	SIT Clade_A	0.365113991
exp3_k55.4955663	SIT Clade_E	0.666310847
exp3_k55.4958928	SIT Clade_E	1
exp3_k55.502190	SIT Clade_C	0.050327733
exp3_k55.5038468	SIT Clade_B	0.897578985
exp3_k55.5064643	SIT Clade_D	0.661546377
exp3_k55.5126245	SIT Clade_C	0.867626284
exp3_k55.5132916	SIT Clade_C	0.259601491
exp3_k55.513959	SIT Clade_E	0.6
exp3_k55.5140279	SIT Outgroup	0.43398296
exp3_k55.5156901	SIT Clade_E	0.897674406
exp3_k55.51689	SIT Clade_D	0.395635171
exp3_k55.5207289	SIT Clade_A	0.583834248
exp3_k55.5267830	SIT Clade_C	0.983993355
exp3_k55.5271311	SIT Outgroup	1
exp3_k55.5279255	SIT Clade_C	1
exp3_k55.5285958	SIT Clade_B	0.7
exp3_k55.5331618	SIT Clade_B	0.85
exp3_k55.5347270	SIT Clade_B	0.002356896
exp3_k55.5358104	SIT Clade_E	0.55
exp3_k55.5361193	SIT Clade_C	0.993716315
exp3_k55.5405251	SIT Clade_B	0.570976701
exp3_k55.5421405	SIT Clade_C	0.998150038
exp3_k55.5431319	SIT Clade_C	0.290649656
exp3_k55.5439631	SIT Clade_E	0.55
exp3_k55.5441695	SIT Clade_C	0.009345522
exp3_k55.5453471	SIT Clade_C	0.599363181
exp3_k55.5488996	SIT Clade_B	0.65
exp3_k55.5510244	SIT Clade_A	0.527071107
exp3_k55.5549351	SIT Clade_A	0.66017206
exp3_k55.5565281	SIT Clade_D	0.032503571
exp3_k55.5570234	SIT Clade_A	0.341388813
exp3_k55.5575939	SIT Clade_A	0.061427259
exp3_k55.5596773	SIT Clade_C	1
exp3_k55.5608244	SIT Clade_C	1
exp3_k55.5638150	SIT Clade_A	0.296536433
exp3_k55.5658805	SIT Clade_C	1
exp3_k55.5659136	SIT Outgroup	0.25724217
exp3_k55.5672316	SIT Clade_C	0.708830058
exp3_k55.5682100	SIT Clade_E	0.402053693
exp3_k55.5683696	SIT Clade_C	0.120305562
exp3_k55.571614	SIT Clade_C	0.143957531
exp3_k55.5742063	SIT Clade_E	0.8
exp3_k55.578790	SIT Clade_C	0.384417939
exp3_k55.5877244	SIT Clade_E	0.995801348
exp3_k55.602390	SIT Clade_A	0.4
exp3_k55.608784	SIT Clade_A	0.510837156
exp3_k55.638266	SIT Outgroup	0.280951006
exp3_k55.655526	SIT Clade_E	0.450000628
exp3_k55.655962	SIT Clade_C	1
exp3_k55.675528	SIT Outgroup	1
exp3_k55.688832	SIT Clade_C	0.101193789
exp3_k55.6911	SIT Clade_B	0.75
exp3_k55.695286	SIT Clade_E	0.071029631
exp3_k55.734662	SIT Clade_A	1
exp3_k55.746519	SIT Clade_E	1.239480555
exp3_k55.749203	SIT Clade_B	1
exp3_k55.769288	SIT Clade_E	0.70097404
exp3_k55.782449	SIT Clade_C	1
exp3_k55.796231	SIT Clade_C	1
exp3_k55.813236	SIT Clade_C	0.001278021
exp3_k55.830524	SIT Clade_C	0.983709952
exp3_k55.83408	SIT Clade_C	0.366605163
exp3_k55.902312	SIT Clade_E	0.55
exp3_k55.912272	SIT Clade_B	0.475538476
exp3_k55.928360	SIT Clade_C	0.069097695
exp3_k55.948293	SIT Clade_B	0.379787583
exp3_k55.962420	SIT Clade_B	0.977826791
exp3_k78.1002765	SIT Clade_E	0.308022651
exp3_k78.1005154	SIT Clade_C	0.387226811
exp3_k78.1012050	SIT Clade_C	0.002680116
exp3_k78.1016528	SIT Clade_B	0.211460987
exp3_k78.109632	SIT Outgroup	1
exp3_k78.1098083	SIT Clade_C	0.426628033
exp3_k78.1105159	SIT Clade_B	0.399986998
exp3_k78.1123640	SIT Clade_C	0.175090419
exp3_k78.1148867	SIT Clade_B	0.394501521
exp3_k78.1180969	SIT Clade_C	0.244838882
exp3_k78.1201155	SIT Clade_A	0.191581812
exp3_k78.120950	SIT Outgroup	0.3
exp3_k78.1209885	SIT Clade_C	0.039728945
exp3_k78.1210840	SIT Clade_C	1
exp3_k78.1287574	SIT Clade_C	1
exp3_k78.1315001	SIT Clade_C	0.167081191
exp3_k78.1322558	SIT Clade_A	0.013552371
exp3_k78.1329058	SIT Clade_C	1
exp3_k78.1329922	SIT Clade_C	0.64693579
exp3_k78.1337138	SIT Clade_C	0.957151753
exp3_k78.1351357	SIT Clade_C	0.295070155
exp3_k78.1351716	SIT Clade_C	0.035835318
exp3_k78.138213	SIT Clade_D	0.347077753
exp3_k78.138217	SIT Clade_C	0.83787704
exp3_k78.1384259	SIT Clade_A	0.598369239
exp3_k78.1396073	SIT Clade_C	0.343173518
exp3_k78.140253	SIT Clade_A	1
exp3_k78.1405391	SIT Clade_D	0.199903554
exp3_k78.1405467	SIT Outgroup	0.442784993
exp3_k78.141228	SIT Clade_C	0.790067012
exp3_k78.1415611	SIT Clade_C	0.025885891
exp3_k78.1429463	SIT Clade_B	0.063733678
exp3_k78.1442935	SIT Clade_C	0.204508781
exp3_k78.1444965	SIT Clade_C	0.002034001
exp3_k78.1464907	SIT Clade_C	1
exp3_k78.147550	SIT Clade_B	1
exp3_k78.1490135	SIT Clade_C	0.478385933
exp3_k78.1556388	SIT Clade_C	0.122162509
exp3_k78.1571680	SIT Clade_C	0.404791458
exp3_k78.1589421	SIT Clade_B	0.256735457
exp3_k78.1589453	SIT Outgroup	0.850935764
exp3_k78.1597281	SIT Clade_C	0.895795334
exp3_k78.1599552	SIT Clade_A	1
exp3_k78.1621053	SIT Clade_C	0.109296567
exp3_k78.1626484	SIT Clade_E	0.185122425
exp3_k78.1645931	SIT Clade_C	0.811233774
exp3_k78.166209	SIT Clade_E	0.431983504
exp3_k78.1666123	SIT Clade_A	0.516289458
exp3_k78.1680103	SIT Clade_E	0.312914442
exp3_k78.1689756	SIT Clade_C	0.023946206
exp3_k78.1719709	SIT Clade_E	0.57254924
exp3_k78.1737290	SIT Clade_C	0.835942363
exp3_k78.1741398	SIT Clade_C	1
exp3_k78.1748313	SIT Clade_B	0.35
exp3_k78.1758601	SIT Clade_E	0.566834308
exp3_k78.1759229	SIT Outgroup	0.42474662
exp3_k78.1777662	SIT Clade_B	0.987397882
exp3_k78.1783659	SIT Clade_C	0.93512325
exp3_k78.1836499	SIT Clade_C	0.601042631
exp3_k78.1860048	SIT Clade_D	0.081502896
exp3_k78.1878523	SIT Clade_C	1
exp3_k78.1900740	SIT Clade_C	0.02690918
exp3_k78.1906297	SIT Clade_C	0.027088946
exp3_k78.1908092	SIT Outgroup	0.559004678
exp3_k78.191692	SIT Clade_C	0.208241214
exp3_k78.1918235	SIT Clade_A	0.510199352
exp3_k78.19450	SIT Clade_B	0.3
exp3_k78.1950509	SIT Clade_C	0.126454952
exp3_k78.1964111	SIT Clade_B	1
exp3_k78.1966480	SIT Clade_D	0.993331544
exp3_k78.1970967	SIT Clade_C	4.02E-04
exp3_k78.1973133	SIT Clade_A	0.01639333
exp3_k78.1982879	SIT Clade_D	1
exp3_k78.1991909	SIT Clade_C	0.996212677
exp3_k78.2017717	SIT Clade_B	0.3
exp3_k78.2021140	SIT Clade_B	0.347018299
exp3_k78.2028955	SIT Clade_C	0.97885368
exp3_k78.2033540	SIT Outgroup	0.48974406
exp3_k78.2056385	SIT Clade_C	0.996689415
exp3_k78.2057981	SIT Clade_C	0.361653437
exp3_k78.2075777	SIT Outgroup	0.211237459
exp3_k78.2088945	SIT Clade_B	0.4502734
[truncated: 1,538 more rows]
