# Supplementary material for: Diminished carbon and nitrate assimilation drive changes in diatom elemental stoichiometry independent of silicification in an iron-limited assemblage
Source: ISME Commun. 2022 Jul 9;2:57. doi: 10.1038/s43705-022-00136-1 (PMC9723790; doi:10.1038/s43705-022-00136-1)
Supplement: Supplementary file 5 — Supplemental table 8 [file 43705_2022_136_MOESM5_ESM.xlsx]

## Sheet: sup_table5_gene_expression
Table S8: gene expression data from Fig. 3. Log2 fold change (log2FC) and false discovery rates (adjusted p values) for differentially expressed KOs/genes between the +Fe and +DFB treatments
			Analysis performed on +DFB treatment compared to +Fe treatment at 72 h						Analysis performed on +DFB treatment compared to +Fe treatment at 120 h
	KO	KO_name	Pseudo_nitzschia_log2FC	Pseudo_nitzschia_FDR	Chaetoceros_log2FC	Chaetoceros_FDR	Thalassiosira_log2FC	Thalassiosira_FDR	Pseudo_nitzschia_log2FC	Pseudo_nitzschia_FDR	Chaetoceros_log2FC	Chaetoceros_FDR	Thalassiosira_log2FC	Thalassiosira_FDR
ISIP1	pti:PHATRDRAFT_55031	ISIP1	9.43358	3.52949e-11	8.30458	2.02056e-05	7.58399	3.42666e-09	7.18651	9.64788e-29	6.69019	1.15485e-16	5.89348	4.10527e-25
ISIP2A	pti:PHATRDRAFT_54465	ISIP2A	2.66609	0.000300165	5.60468	2.02056e-05	1.52838	0.283334	1.90645	7.61149e-09	4.31341	3.80728e-14	0.705218	0.167784
ISIP2B	pti:PHATRDRAFT_54987	ISIP2B	4.83105	0.000349302	0	1	7.68828	0.332285	4.08118	1.80709e-14	6.10991	0.0480056	8.11702	6.70858e-08
ISIP3	pti:PHATRDRAFT_47674	ISIP3	5.00592	0.00139866	6.56716	5.5853e-05	3.45388	0.17972	2.59606	8.41078e-05	4.35862	4.72807e-10	0.192517	1
FTN	K02217	Ferritin	-3.74797	0.207488	0	1	-2.53291	1	-2.42647	0.00502761	-2.84452	1	-1.78412	0.28998
fldA	K03839	Flavodoxin	2.34546	0.0634325	5.1895	3.17066e-07	1.14418	1	0.062044	1	-0.297254	1	-0.360458	1
petC	K02636	cytochrome b6/f complex	-1.46504	0.390552	-1.1025	1	-2.12122	0.0176089	-1.37143	0.000450631	-2.2909	1.94626e-08	-2.4701	1.78376e-14
petE	K02638	Plastocyanin	1.37888	0.943902	1.29657	1	1.82851	0.332285	-0.20126	1	-0.137784	1	0.554385	0.835658
petF	K02639	Ferredoxin	-2.96843	1	-0.438322	1	-3.57844	4.45585e-05	3.62027	0.0494803	0.660699	1	-3.0594	7.39568e-15
petH	K02641	ferredoxin---NADP+ reductase	-1.27017	0.482503	-0.563535	1	-1.24133	1	-1.64188	1.23011e-06	-2.38902	8.49507e-17	-2.07967	8.30429e-08
petJ	K08906	Cytochrome c6	-4.1922	2.72351e-09	-4.53021	0.000236	-3.17805	4.45585e-05	-3.42237	3.08264e-23	-4.48375	7.99795e-17	-2.34573	1.95766e-11
NRT2	K02575	nitrate transporter	0.401778	1	-0.90229	1	-1.0842	1	-0.624277	0.830235	-2.14167	0.0164968	-1.49267	0.01515
nirA	K00366	ferredoxin-nitrite reductase	-0.694314	1	-1.66682	1	-1.43618	1	-0.134338	1	-2.76359	0.000290379	-3.08164	2.0436e-11
nirB	K00362	nitrite reductase	-1.05237	1	-4.18494	1	6.06554	1	2.94656	0.00358635	2.48471	0.0567634	2.52943	0.185639
NR	K10534	nitrate reductase	-1.16482	1	-1.71038	1	-0.99553	1	0.823554	0.868529	-1.8903	0.000614872	-0.915835	0.361055
AMT	K03320	ammonium transporter	0.308141	1	0.919028	1	0.10134	1	0.167904	1	0.284672	1	0.327411	0.869015
UT1/2	K08716	Pt_UT1/2	1.62046	0.247622	2.17851	1	1.13838	1	0.965319	0.0356894	2.24277	0.0041222	0.683074	0.382782
UT3	K08716_UT3	Pt_UT3	-0.478278	1	0.768873	1	1.22965	1	0.281416	1	-1.83125	0.752353	1.70811	0.837126
glsF	K00284	glutamate synthase	0.27498	1	-1.09151	1	-1.06892	1	0.885861	0.0417962	-1.30456	0.0398902	-1.55568	0.00612142
glnA/N	K01915	Glutamine Synthetase N	-0.0758501	1	-0.965396	1	-0.759208	1	-0.635518	0.242873	-0.702848	0.313009	-0.711934	0.319187
Arg1	K01476	arginase 1	0.498747	1	1.88764	1	-0.500033	1	-0.193687	1	-0.187613	1	-0.54792	1
ASL	K01755	argininosuccinate lyase	-0.47707	1	-1.57618	1	-2.09306	1	-0.554794	0.7405	-1.1718	0.138474	-1.06321	0.493242
assY	K01940	Argininosuccinate synthase	-0.656701	1	-0.791614	1	-1.24843	1	0.808593	0.30767	-1.66195	0.00057347	-1.40321	0.011567
CPS1	K01948	carbamoyl-phosphate synthase	0.30527	1	0.11012	1	-0.857922	1	0.703115	0.263812	-0.648251	0.751076	-1.08373	0.220034
OTC	K00611	ornithine carbamoyltransferase	-0.603401	1	-0.118278	1	0.487697	1	-0.500743	0.738401	-1.33471	0.0108387	-0.562208	1
Sin1	Sin1	Silicanin-1	-0.459057	1	-1.75812	1	1.65542	0.306278	-0.00606465	1	2.27365	0.0022589	1.22459	0.00216001
SIT A	SIT Clade_A	SIT Clade A	0.057692	1	NA	NA	NA	NA	1.06735	0.116877	NA	NA	NA	NA
SIT B	SIT Clade_B	SIT Clade B	1.15535	1	1.2551	1	-0.73407	1	0.707898	0.612254	1.39521	0.183685	-0.141897	1
SIT C	SIT Clade_C	SIT Clade C	NA	NA	1.41201	1	NA	NA	NA	NA	1.61832	0.00495054	NA	NA
SIT D	SIT Clade_D	SIT Clade D	1.82513	0.931547	5.18917	0.375138	NA	NA	2.2534	0.000264812	2.63013	0.0165364	NA	NA
SIT E	SIT Clade_E	SIT Clade E	NA	NA	NA	NA	0.856301	1	NA	NA	NA	NA	0.948874	0.0225258
SLC4	SLC4_KO	SLC4	0.249774	1	0.315212	1	-0.358977	1	-0.338205	1	-0.812912	0.470447	-0.514974	1
CA alpha	carbonic_anhydrase_alpha_KO	CA_alpha	0.640425	1	-1.21778	1	-1.78108	1	1.10739	0.187513	-1.77084	0.00184911	1.03937	0.930493
CA beta	carbonic_anhydrase_beta_KO	CA_beta	NA	NA	0	1	NA	NA	NA	NA	-3.00627	0.989401	NA	NA
CA delta	carbonic_anhydrase_delta_KO	CA_delta	0.311111	1	-3.19096	0.53743	-0.0264094	1	-0.250258	0.9719	-3.01666	0.000163969	-1.27534	0.00952272
CA gamma	carbonic_anhydrase_gamma_KO	CA_gamma	-1.0282	1	-1.00631	1	-1.02255	1	-1.00322	0.0266421	-1.52585	0.0133626	-0.606969	0.747098
CDKC1	pti:PHATRDRAFT_10704	CDKC1	NA	NA	NA	NA	NA	NA	NA	NA	NA	NA	NA	NA
hCDK7	pti:PHATRDRAFT_14453	hCDK7	NA	NA	NA	NA	NA	NA	NA	NA	NA	NA	NA	NA
CYCA/B;1	pti:PHATRDRAFT_17135	CYCA/B;1	-0.360193	1	-0.367146	1	NA	NA	-0.520086	1	-0.783982	0.980705	NA	NA
CDKA1	pti:PHATRDRAFT_20262	CDKA1	NA	NA	NA	NA	NA	NA	NA	NA	NA	NA	NA	NA
hCDK1	pti:PHATRDRAFT_21410	hCDK1	NA	NA	NA	NA	NA	NA	NA	NA	NA	NA	NA	NA
hCDK5	pti:PHATRDRAFT_23198	hCDK5	NA	NA	NA	NA	NA	NA	NA	NA	NA	NA	NA	NA
CDKC2	pti:PHATRDRAFT_26925	CDKC2	NA	NA	NA	NA	NA	NA	NA	NA	NA	NA	NA	NA
CYCD	pti:PHATRDRAFT_29283	CYCD	0.137806	1	-1.07334	1	0.148996	1	1.68615	0.0733118	0.644203	0.897092	0.537855	1
dsCYC1	pti:PHATRDRAFT_31942	dsCYC1	0.338018	1	2.35174	1	4.52303	1	1.2274	0.204617	0.984445	0.662457	1.16493	1
dsCYC5	pti:PHATRDRAFT_32087	dsCYC5	1.31706	1	-4.18494	1	-0.397032	1	1.11011	0.315938	-0.929675	1	1.09299	0.895482
hCDK3	pti:PHATRDRAFT_34165	hCDK3	-0.158684	1	-0.323788	1	0.448564	1	-0.0675327	1	-0.148549	1	0.250206	1
dsCYC2	pti:PHATRDRAFT_34956	dsCYC2	0.829033	1	NA	NA	NA	NA	0.324732	1	NA	NA	NA	NA
CYCH	pti:PHATRDRAFT_36892	CYCH	-2.96843	1	-1.52824	1	-0.667199	1	4.8528	0.479221	0.919357	0.5209	-0.730106	1
dsCYC8	pti:PHATRDRAFT_40753	dsCYC8	-0.550007	1	-0.111568	1	-3.34806	1	0.51774	1	0.00217846	1	-1.30853	0.588348
dsCYC11	pti:PHATRDRAFT_41189	dsCYC11	NA	NA	NA	NA	NA	NA	NA	NA	NA	NA	NA	NA
dsCYC9	pti:PHATRDRAFT_42423	dsCYC9	-0.136287	1	1.87462	1	1.16284	1	0.166421	1	0.784486	0.745592	0.156735	1
hCDK2	pti:PHATRDRAFT_42539	hCDK2	NA	NA	NA	NA	NA	NA	NA	NA	NA	NA	NA	NA
dsCYC4	pti:PHATRDRAFT_43034	dsCYC4	-0.635635	1	-5.71603	1	3.96911	1	0.488627	0.85734	1.88487	0.423382	2.18333	1
dsCYC3	pti:PHATRDRAFT_43046	dsCYC3	-0.497876	1	-1.45354	1	1.23752	1	0.481247	0.74331	0.0946185	1	0.414212	1
CYCP3_CYCP5	pti:PHATRDRAFT_43226	CYCP3_CYCP5	0.199539	1	1.5701	1	1.22965	1	0.467586	1	0.654898	0.994013	3.27207	0.165815
CYCP6	pti:PHATRDRAFT_43226	CYCP6	0.199539	1	1.5701	1	1.22965	1	0.467586	1	0.654898	0.994013	3.27207	0.165815
CYC-like	pti:PHATRDRAFT_43757	CYC-like	-2.56274e-15	1	NA	NA	NA	NA	0.031866	1	NA	NA	NA	NA
MYT1	pti:PHATRDRAFT_44716	MYT1	-0.72617	1	-0.233271	1	-0.25627	1	-0.682155	0.452949	0.202493	1	0.673387	1
CYCB1	pti:PHATRDRAFT_46095	CYCB1	NA	NA	NA	NA	NA	NA	NA	NA	NA	NA	NA	NA
CYCP4	pti:PHATRDRAFT_48202	CYCP4	-0.256047	1	3.83304	1	0	1	0.00490411	1	1.01287	1	1.8831	1
CYCP1	pti:PHATRDRAFT_48210	CYCP1	-0.0381492	1	0.803709	1	1.43864	1	-0.200334	1	1.29947	0.221323	1.29817	0.130718
hCDK4	pti:PHATRDRAFT_49025	hCDK4	NA	NA	NA	NA	NA	NA	NA	NA	NA	NA	NA	NA
dsCYC6	pti:PHATRDRAFT_49373	dsCYC6	-0.309275	1	0.47155	1	1.29662	1	-0.269187	1	-1.54491	0.0370396	1.52014	0.267075
CYCP2	pti:PHATRDRAFT_49817	CYCP2	-0.471714	1	0.50355	1	-0.948856	1	-0.311017	1	0.291134	1	-0.328073	1
dsCYC7	pti:PHATRDRAFT_49894	dsCYC7	2.10773	0.0664936	1.96419	1	-0.130489	1	0.531761	0.577276	-0.560508	0.978417	0.735434	0.568832
dsCYC10	pti:PHATRDRAFT_50251	dsCYC10	0.296239	1	-1.36862	1	NA	NA	0.906954	0.571774	-0.576066	1	NA	NA
CDKA2	pti:PHATRDRAFT_51279	CDKA2	NA	NA	NA	NA	NA	NA	NA	NA	NA	NA	NA	NA
hCDK6	pti:PHATRDRAFT_5526	hCDK6	NA	NA	NA	NA	NA	NA	NA	NA	NA	NA	NA	NA
CYCL	pti:PHATRDRAFT_5718	CYCL	-0.954118	1	-1.81046	1	-0.155901	1	0.237988	1	0.865714	0.774103	0.0620524	1
CYCB2	pti:PHATRDRAFT_8598	CYCB2	-6.11413	1	0	1	0	1	0	1	0	1	0	1
