# Supplementary material for: Diminished carbon and nitrate assimilation drive changes in diatom elemental stoichiometry independent of silicification in an iron-limited assemblage
Source: ISME Commun. 2022 Jul 9;2:57. doi: 10.1038/s43705-022-00136-1 (PMC9723790; doi:10.1038/s43705-022-00136-1)
Supplement: Supplementary file 6 — Supplemental table 9 [file 43705_2022_136_MOESM6_ESM.xlsx]

## Sheet: table_S9_PDMPO_summary_data
# Table S9: Mean and standard deviation of confocal microscopy based measurements. Column names represent the following variables Si produced per cell (si_cell), Si per micrometer^2 (si_um2), rate of new surface area produced (new_area), Pseudo nitzschia length normalized width (PN_lnw), cell volume (cell_volume), total cell surface area (SA_start), surface area to volume ratio (SAstart_volume)
Cell_type	Treatment	si_cell_mean	si_cell_sd	si_um2_mean	si_um2_sd	new_area_mean	new_area_sd	PN_lnw_mean	PN_lnw_sd	cell_volume_mean	cell_volume_sd	SA_start_mean	SA_start_sd	SAstart_volume_mean	SAstart_volume_sd	total_cells
centric	Fe	0.927096	0.70718	0.287812	0.145304	2.91771	1.16015	NA	NA	4675.92	7181.17	1512.28	1622.04	0.487634	0.153407	16
centric	DFB	1.04631	1.27101	0.455235	0.409958	1.72892	1.02695	NA	NA	850.53	551.152	527.001	256.133	0.688337	0.129877	13
chaet	Ctrl	0.375759	0.365405	0.147222	0.0529004	2.69528	2.83829	NA	NA	1191.34	934.925	616.313	322.552	0.594631	0.130828	21
chaet	Fe	0.463639	0.625889	0.178663	0.0701498	2.09717	2.0008	NA	NA	NA	NA	NA	NA	NA	NA	25
PNlarge	Ctrl	0.333	0.10348	0.098036	0.0209569	3.45248	1.03764	0.0780129	0.00997242	2415.5	437.42	1637.96	151.291	0.688526	0.0651699	19
PNlarge	Fe	0.661943	0.40236	0.144176	0.0571235	4.4214	1.19011	0.0824673	0.0109061	2467.42	723.582	1618.85	261.272	0.682115	0.0997577	35
PNlarge	DFB	0.349605	0.179227	0.0986324	0.0358302	3.5048	1.06595	0.0674463	0.00652188	2222.32	530.288	1619.04	256.5	0.741962	0.0660461	20
PNmedium	Ctrl	0.16003	0.148479	0.106556	0.0396926	1.40858	1.11934	0.0547715	0.0134822	186.267	56.2958	334.241	73.3982	1.8346	0.189364	15
PNmedium	Fe	0.211761	0.14921	0.132064	0.0525298	1.49292	0.573953	0.0611667	0.0189761	246.302	74.8217	389.013	71.5556	1.63646	0.250419	26
PNmedium	DFB	0.269181	0.276673	0.149621	0.0795129	1.5275	0.796631	0.0562872	0.0185511	292.528	172.261	430.35	140.206	1.67486	0.439346	8
